# Supplementary material for: Ethyl 1′-methyl-2-oxo-4′-[(3aR,5R,5aS,8aS,8bR)-2,2,7,7-tetra­methyl­tetra­hydro-3aH-bis­[1,3]dioxolo[4,5-b:4′,5′-d]pyran-5-yl]-2H-spiro­[ace­naphthyl­ene-1,2′-pyrrolidine]-3′-carboxyl­ate
Source: Acta Crystallogr Sect E Struct Rep Online. 2013 Sep 7;69(Pt 10):o1517–8. doi: 10.1107/S1600536813024586 (PMC3790386; doi:10.1107/S1600536813024586)
Supplement: Supplementary file 1 [file e-69-o1517-sup1.cif]

##############################################################################
#                                                                            #
# This CIF contains the data in a paper accepted for publication in          #
# Acta Crystallographica Section E. It conforms to the requirements of       #
# Notes for Authors for Acta Crystallographica Section E, and has been       #
# peer reviewed under the auspices of the IUCr Commission on Journals.       #
#                                                                            #
# Full details of the Crystallographic Information File format               #
# are given in the paper "The Crystallographic Information File (CIF):       #
# a New Standard Archive File for Crystallography" by S. R. Hall, F. H.      #
# Allen and I. D. Brown [Acta Cryst. (1991), A47, 655-685].                  #
#                                                                            #
# The current version of the core CIF dictionary is obtainable from          #
# ftp://ftp.iucr.org/pub/cif_core.dic.                                       #
#                                                                            #
# Software is freely available for graphical display of the structure(s)     #
# in this CIF. For information consult the CIF software page                 #
# http://www.iucr.org/resources/cif/software.                                #
#                                                                            #
# This file may be used for bona fide research purposes within the           #
# scientific community so long as proper attribution is given to the journal # 
# article from which it was obtained.                                        #
#                                                                            #
##############################################################################
data_global
_audit_creation_method     SHELXL-97
_journal_date_recd_electronic     2013-08-12
_journal_date_accepted     2013-09-03
_journal_name_full     'Acta Crystallographica, Section E'
_journal_year     2013
_journal_volume     69
_journal_issue     10
_journal_page_first     o1517
_journal_page_last     o1518
_journal_paper_category     QO
_journal_paper_doi     10.1107/S1600536813024586
_journal_coeditor_code     PV2644
_publ_contact_author_name     'K. Sethusankar'
_publ_contact_author_address
;
   Department of Physics
   RKM Vivekananda College (Autonomous)
   Chennai 600 004
   India
;
_publ_contact_author_email     'ksethusankar@yahoo.co.in'
_publ_contact_author_fax     '044 091 2499 3057'
_publ_contact_author_phone     '044 091 24484170'
_publ_section_title
;\
Ethyl
1'-methyl-2-oxo-4'-[(3a<i>R</i>,5<i>R</i>,5a<i>S</i>,8a<i>S</i>,8b<i>R</i>)-\
2,2,7,7-tetramethyltetrahydro-3a<i>H</i>-bis[1,3]dioxolo[4,5-<i>b</i>:4',5'-\
<i>d</i>]pyran-5-yl]-2<i>H</i>-spiro[acenaphthylene-1,2'-pyrrolidine]-3'-\
carboxylate
;
loop_
    _publ_author_name
    _publ_author_address
    'G. Jagadeesan'
;  Department of Physics
   Meenakshi College of Engineering
   West K.K. Nagar
   Chennai 600 078
   India
;
    'K. Sethusankar'
;  Department of Physics
   RKM Vivekananda College (Autonomous)
   Chennai 600 004
   India
;
    'R. Prasanna'
;  Department of Organic Chemistry
   University of Madras
   Maraimalai Campus
   Chennai 600 025
   India
;
    'R. Raghunathan'
;  Department of Organic Chemistry
   University of Madras
   Maraimalai Campus
   Chennai 600 025
   India
;
_publ_section_synopsis     .
data_I
_audit_creation_method     SHELXL-97
_chemical_name_systematic
;\
Ethyl
1'-methyl-2-oxo-4'-[(3a<i>R</i>,5<i>R</i>,5a<i>S</i>,8a<i>S</i>,8b<i>R</i>)-\
2,2,7,7-tetramethyltetrahydro-3a<i>H</i>-bis[1,3]dioxolo[4,5-<i>b</i>:4',5'-\
<i>d</i>]pyran-5-yl]-2<i>H</i>-spiro[acenaphthylene-1,2'-pyrrolidine]-\
3'-carboxylate
;
_chemical_name_common     ?
_chemical_formula_moiety     'C30 H35 N O8'
_chemical_formula_sum     'C30 H35 N O8'
_chemical_formula_iupac     'C30 H35 N O8'
_chemical_formula_weight     537.59
_chemical_melting_point     ?
_symmetry_cell_setting     orthorhombic
_symmetry_space_group_name_H-M     'P 21 21 2'
_symmetry_space_group_name_Hall     'P 2 2ab'
loop_
    _symmetry_equiv_pos_as_xyz
    'x, y, z'
    '-x, -y, z'
    '-x+1/2, y+1/2, -z'
    'x+1/2, -y+1/2, -z'
_cell_length_a     17.3582(15)
_cell_length_b     18.5489(13)
_cell_length_c     8.9213(8)
_cell_angle_alpha     90.00
_cell_angle_beta     90.00
_cell_angle_gamma     90.00
_cell_volume     2872.4(4)
_cell_formula_units_Z     4
_cell_measurement_reflns_used     5184
_cell_measurement_theta_min     2.20
_cell_measurement_theta_max     25.24
_cell_measurement_temperature     293(2)
_exptl_crystal_description     block
_exptl_crystal_colour     colourless
_exptl_crystal_size_max     0.30
_exptl_crystal_size_mid     0.25
_exptl_crystal_size_min     0.25
_exptl_crystal_density_diffrn     1.243
_exptl_crystal_density_meas     ?
_exptl_crystal_density_method     'not measured'
_exptl_crystal_F_000     1144
_exptl_absorpt_coefficient_mu     0.090
_exptl_absorpt_correction_type     multi-scan
_exptl_absorpt_process_details     '(SADABS; Bruker, 2008)'
_exptl_absorpt_correction_T_min     0.9735
_exptl_absorpt_correction_T_max     0.9778
_exptl_special_details     ?
_diffrn_ambient_temperature     293(2)
_diffrn_radiation_type     MoK\a
_diffrn_radiation_wavelength     0.71073
_diffrn_radiation_source     'fine-focus sealed tube'
_diffrn_radiation_monochromator     graphite
_diffrn_measurement_device_type     'Bruker Kappa APEXII CCD'
_diffrn_measurement_method     '/w scans'
_diffrn_detector_area_resol_mean     ?
_diffrn_reflns_number     14399
_diffrn_reflns_av_R_equivalents     0.0296
_diffrn_reflns_av_sigmaI/netI     0.0348
_diffrn_reflns_theta_min     2.20
_diffrn_reflns_theta_max     25.24
_diffrn_reflns_theta_full     25.24
_diffrn_measured_fraction_theta_max     0.999
_diffrn_measured_fraction_theta_full     0.998
_diffrn_reflns_limit_h_min     -20
_diffrn_reflns_limit_h_max     20
_diffrn_reflns_limit_k_min     -13
_diffrn_reflns_limit_k_max     22
_diffrn_reflns_limit_l_min     -10
_diffrn_reflns_limit_l_max     6
_diffrn_standards_number     ?
_diffrn_standards_interval_count     ?
_diffrn_standards_interval_time     ?
_diffrn_standards_decay_%     ?
_refine_special_details
;
Refinement of <i>F</i>^2^ against ALL reflections. The weighted <i>R</i>-factor
<i>wR</i> and goodness of fit <i>S</i> are based on <i>F</i>^2^, conventional
<i>R</i>-factors <i>R</i> are based on <i>F</i>, with <i>F</i> set to zero for
negative <i>F</i>^2^. The threshold expression of <i>F</i>^2^ >
\s(<i>F</i>^2^) is used only for calculating <i>R</i>-factors(gt) <i>etc</i>.
and is not relevant to the choice of reflections for refinement.
<i>R</i>-factors based on <i>F</i>^2^ are statistically about twice as large
as those based on <i>F</i>, and <i>R</i>- factors based on ALL data will be
even larger.
;
_reflns_number_total     5184
_reflns_number_gt     3771
_reflns_threshold_expression     I>2sigma(I)
_refine_ls_structure_factor_coef     Fsqd
_refine_ls_matrix_type     full
_refine_ls_R_factor_all     0.0635
_refine_ls_R_factor_gt     0.0388
_refine_ls_wR_factor_gt     0.0872
_refine_ls_wR_factor_ref     0.0987
_refine_ls_goodness_of_fit_ref     1.033
_refine_ls_restrained_S_all     1.124
_refine_ls_number_reflns     5184
_refine_ls_number_parameters     572
_refine_ls_number_restraints     332
_refine_ls_hydrogen_treatment     constr
_refine_ls_weighting_scheme     calc
_refine_ls_weighting_details
         'calc w=1/[\s^2^(Fo^2^)+(0.0476P)^2^+0.2077P] where P=(Fo^2^+2Fc^2^)/3'
_atom_sites_solution_hydrogens     geom
_atom_sites_solution_primary     direct
_atom_sites_solution_secondary     difmap
_refine_ls_shift/su_max     0.004
_refine_ls_shift/su_mean     0.000
_refine_diff_density_max     0.132
_refine_diff_density_min     -0.110
_refine_ls_extinction_method     'SHELXL97 (Sheldrick, 2008)'
_refine_ls_extinction_coef     0.0099(8)
_refine_ls_extinction_expression
                                  'Fc^*^=kFc[1+0.001xFc^2^\l^3^/sin(2\q)]^-1/4^'
_refine_ls_abs_structure_details     ?
_refine_ls_abs_structure_Flack     ?
loop_
    _atom_type_symbol
    _atom_type_description
    _atom_type_scat_dispersion_real
    _atom_type_scat_dispersion_imag
    _atom_type_scat_source
    'C' 'C' 0.0033 0.0016
                         'International Tables Vol C Tables 4.2.6.8 and 6.1.1.4'
    'H' 'H' 0.0000 0.0000
                         'International Tables Vol C Tables 4.2.6.8 and 6.1.1.4'
    'N' 'N' 0.0061 0.0033
                         'International Tables Vol C Tables 4.2.6.8 and 6.1.1.4'
    'O' 'O' 0.0106 0.0060
                         'International Tables Vol C Tables 4.2.6.8 and 6.1.1.4'
_computing_data_collection     'APEX2 (Bruker, 2008)'
_computing_cell_refinement     'SAINT (Bruker, 2008)'
_computing_data_reduction     'SAINT (Bruker, 2008)'
_computing_structure_solution     'SHELXS97 (Sheldrick, 2008)'
_computing_structure_refinement     'SHELXL97 (Sheldrick, 2008)'
_computing_molecular_graphics     'ORTEP-3 for Windows (Farrugia, 2012)'
_computing_publication_material
                            'SHELXL97 (Sheldrick, 2008) and PLATON (Spek, 2009)'
loop_
    _atom_site_type_symbol
    _atom_site_label
    _atom_site_fract_x
    _atom_site_fract_y
    _atom_site_fract_z
    _atom_site_U_iso_or_equiv
    _atom_site_adp_type
    _atom_site_calc_flag
    _atom_site_refinement_flags
    _atom_site_occupancy
    _atom_site_symmetry_multiplicity
    _atom_site_disorder_assembly
    _atom_site_disorder_group
    C C16 0.15148(12) 0.19659(12) 0.2054(3) 0.0535(6) Uani d D 1 1 . .
    H H16 0.1771 0.2119 0.2979 0.064 Uiso calc R 1 1 A 1
    C C15 0.06795(12) 0.18045(12) 0.2491(3) 0.0491(6) Uani d . 1 1 B .
    H H15 0.0350 0.1872 0.1610 0.059 Uiso calc R 1 1 . .
    C C14 0.07115(14) 0.10032(12) 0.2866(3) 0.0587(7) Uani d . 1 1 . .
    H H14A 0.0572 0.0926 0.3906 0.070 Uiso calc PR 0.532(7) 1 B 1
    H H14B 0.0353 0.0738 0.2239 0.070 Uiso calc PR 0.532(7) 1 B 1
    H H14C 0.0574 0.0926 0.3908 0.070 Uiso d PR 0.468(7) 1 B 2
    H H14D 0.0351 0.0739 0.2242 0.070 Uiso d PR 0.468(7) 1 B 2
    C C17 0.16164(17) 0.25778(15) 0.0965(4) 0.0683(8) Uani d D 1 1 B .
    C C20 0.04071(11) 0.23067(12) 0.3727(3) 0.0463(6) Uani d . 1 1 . .
    H H20 0.0513 0.2802 0.3405 0.056 Uiso calc R 1 1 B .
    C C21 0.08472(12) 0.27183(12) 0.6098(3) 0.0529(6) Uani d . 1 1 . .
    H H21 0.1040 0.2532 0.7055 0.064 Uiso calc R 1 1 B .
    C C22 0.00533(13) 0.30468(12) 0.6337(3) 0.0614(7) Uani d . 1 1 B .
    H H22 -0.0038 0.3122 0.7410 0.074 Uiso calc R 1 1 . .
    C C23 -0.06041(12) 0.26220(12) 0.5663(3) 0.0572(6) Uani d . 1 1 . .
    H H23 -0.1062 0.2929 0.5581 0.069 Uiso calc R 1 1 B .
    C C24 -0.04390(11) 0.22622(12) 0.4148(3) 0.0526(6) Uani d . 1 1 B .
    H H24 -0.0753 0.2488 0.3365 0.063 Uiso calc R 1 1 . .
    C C28 -0.10639(14) 0.14752(14) 0.5737(4) 0.0681(7) Uani d D 1 1 . .
    O O4 0.08668(8) 0.21659(8) 0.50278(16) 0.0480(4) Uani d . 1 1 B .
    O O5 0.13093(8) 0.33014(8) 0.5643(2) 0.0675(5) Uani d D 1 1 B .
    O O6 0.00947(8) 0.37183(9) 0.5595(3) 0.0797(6) Uani d D 1 1 . .
    O O7 -0.06725(9) 0.15371(8) 0.4351(2) 0.0636(5) Uani d . 1 1 B .
    O O8 -0.07565(10) 0.20380(9) 0.6640(2) 0.0694(5) Uani d . 1 1 B .
    O O1 0.3046(4) 0.1229(5) 0.3207(9) 0.0774(19) Uani d PDU 0.532(7) 1 B 1
    C C11 0.1889(7) 0.1245(6) 0.1623(12) 0.049(2) Uani d PDU 0.532(7) 1 B 1
    C C1 0.1841(6) 0.1164(10) -0.0021(11) 0.058(3) Uani d PDU 0.532(7) 1 B 1
    C C2 0.1246(4) 0.1115(3) -0.1031(7) 0.0631(17) Uani d PDU 0.532(7) 1 B 1
    H H2 0.0739 0.1129 -0.0699 0.076 Uiso calc PR 0.532(7) 1 B 1
    C C3 0.1407(5) 0.1041(3) -0.2559(8) 0.078(2) Uani d PDU 0.532(7) 1 B 1
    H H3 0.0997 0.1013 -0.3229 0.093 Uiso calc PR 0.532(7) 1 B 1
    C C4 0.2155(6) 0.1009(6) -0.3116(12) 0.078(3) Uani d PDU 0.532(7) 1 B 1
    H H4 0.2241 0.0975 -0.4143 0.093 Uiso calc PR 0.532(7) 1 B 1
    C C5 0.2777(5) 0.1028(4) -0.2117(9) 0.0700(19) Uani d PDU 0.532(7) 1 B 1
    C C6 0.3561(6) 0.1006(4) -0.2442(11) 0.087(3) Uani d PDU 0.532(7) 1 B 1
    H H6 0.3708 0.0972 -0.3441 0.104 Uiso calc PR 0.532(7) 1 B 1
    C C7 0.4139(7) 0.1034(8) -0.1350(12) 0.086(3) Uani d PDU 0.532(7) 1 B 1
    H H7 0.4655 0.1019 -0.1631 0.103 Uiso calc PR 0.532(7) 1 B 1
    C C8 0.3941(5) 0.1083(5) 0.0151(11) 0.077(2) Uani d PDU 0.532(7) 1 B 1
    H H8 0.4324 0.1092 0.0880 0.092 Uiso calc PR 0.532(7) 1 B 1
    C C9 0.3175(6) 0.1119(10) 0.0562(14) 0.052(3) Uani d PDU 0.532(7) 1 B 1
    C C12 0.2596(7) 0.1098(10) -0.057(2) 0.056(3) Uani d PDU 0.532(7) 1 B 1
    C C10 0.2752(5) 0.1185(8) 0.1970(10) 0.047(2) Uani d PDU 0.532(7) 1 B 1
    N N1 0.1465(3) 0.0764(2) 0.2608(7) 0.0540(14) Uani d PU 0.532(7) 1 B 1
    C C13 0.1440(10) -0.0046(9) 0.1778(15) 0.082(4) Uani d PU 0.532(7) 1 B 1
    H H13A 0.1957 -0.0208 0.1591 0.124 Uiso calc PR 0.532(7) 1 B 1
    H H13B 0.1167 -0.0010 0.0845 0.124 Uiso calc PR 0.532(7) 1 B 1
    H H13C 0.1184 -0.0384 0.2421 0.124 Uiso calc PR 0.532(7) 1 B 1
    O O2 0.1136(5) 0.2854(7) 0.0177(18) 0.079(2) Uani d PD 0.532(7) 1 B 1
    O O3 0.2367(3) 0.2687(6) 0.0732(13) 0.056(2) Uani d PDU 0.532(7) 1 B 1
    C C18 0.2624(5) 0.3178(6) -0.0435(13) 0.074(2) Uani d PDU 0.532(7) 1 B 1
    H H18A 0.2471 0.3668 -0.0201 0.088 Uiso calc PR 0.532(7) 1 B 1
    H H18B 0.2402 0.3045 -0.1394 0.088 Uiso calc PR 0.532(7) 1 B 1
    C C19 0.3474(4) 0.3117(7) -0.0484(11) 0.084(3) Uani d PDU 0.532(7) 1 B 1
    H H19A 0.3676 0.3455 -0.1198 0.125 Uiso calc PR 0.532(7) 1 B 1
    H H19B 0.3615 0.2637 -0.0775 0.125 Uiso calc PR 0.532(7) 1 B 1
    H H19C 0.3682 0.3221 0.0489 0.125 Uiso calc PR 0.532(7) 1 B 1
    O O1' 0.2724(5) 0.1030(5) 0.3368(9) 0.085(3) Uani d PDU 0.468(7) 1 B 2
    C C11' 0.1821(9) 0.1253(7) 0.1322(13) 0.049(3) Uani d PDU 0.468(7) 1 B 2
    C C1' 0.2002(6) 0.1177(11) -0.0318(10) 0.044(2) Uani d PDU 0.468(7) 1 B 2
    C C2' 0.1593(4) 0.1205(4) -0.1638(9) 0.0592(19) Uani d PDU 0.468(7) 1 B 2
    H H2' 0.1063 0.1274 -0.1588 0.071 Uiso calc PR 0.468(7) 1 B 2
    C C3' 0.1933(6) 0.1136(8) -0.3043(12) 0.067(3) Uani d PDU 0.468(7) 1 B 2
    H H3' 0.1627 0.1117 -0.3898 0.080 Uiso calc PR 0.468(7) 1 B 2
    C C4' 0.2739(5) 0.1096(4) -0.3166(8) 0.069(2) Uani d PDU 0.468(7) 1 B 2
    H H4' 0.2965 0.1088 -0.4111 0.082 Uiso calc PR 0.468(7) 1 B 2
    C C5' 0.3204(5) 0.1068(4) -0.1898(9) 0.0534(18) Uani d PDU 0.468(7) 1 B 2
    C C6' 0.4005(6) 0.1004(8) -0.1857(11) 0.058(2) Uani d PDU 0.468(7) 1 B 2
    H H6' 0.4284 0.0996 -0.2746 0.069 Uiso calc PR 0.468(7) 1 B 2
    C C7' 0.4388(4) 0.0952(4) -0.0480(9) 0.0644(19) Uani d PDU 0.468(7) 1 B 2
    H H7' 0.4922 0.0911 -0.0474 0.077 Uiso calc PR 0.468(7) 1 B 2
    C C8' 0.3991(5) 0.0959(4) 0.0894(8) 0.0536(18) Uani d PDU 0.468(7) 1 B 2
    H H8' 0.4253 0.0905 0.1797 0.064 Uiso calc PR 0.468(7) 1 B 2
    C C9' 0.3192(7) 0.1050(12) 0.0864(16) 0.051(3) Uani d PDU 0.468(7) 1 B 2
    C C12' 0.2810(6) 0.1100(11) -0.054(2) 0.042(2) Uani d PDU 0.468(7) 1 B 2
    C C10' 0.2599(8) 0.1107(11) 0.1996(11) 0.064(3) Uani d PDU 0.468(7) 1 B 2
    N N1' 0.1207(3) 0.0695(2) 0.1654(8) 0.0585(17) Uani d PU 0.468(7) 1 B 2
    C C13' 0.1557(12) 0.0010(11) 0.2335(15) 0.058(3) Uani d PU 0.468(7) 1 B 2
    H H13D 0.1884 -0.0219 0.1609 0.087 Uiso calc PR 0.468(7) 1 B 2
    H H13E 0.1152 -0.0315 0.2617 0.087 Uiso calc PR 0.468(7) 1 B 2
    H H13F 0.1854 0.0135 0.3204 0.087 Uiso calc PR 0.468(7) 1 B 2
    O O2' 0.1099(8) 0.2973(9) 0.059(2) 0.129(8) Uani d PD 0.468(7) 1 B 2
    O O3' 0.2356(4) 0.2741(9) 0.085(2) 0.105(5) Uani d PDU 0.468(7) 1 B 2
    C C18' 0.2517(10) 0.3333(8) -0.016(2) 0.129(5) Uani d PDU 0.468(7) 1 B 2
    H H18C 0.2634 0.3768 0.0393 0.155 Uiso calc PR 0.468(7) 1 B 2
    H H18D 0.2079 0.3425 -0.0811 0.155 Uiso calc PR 0.468(7) 1 B 2
    C C19' 0.3189(10) 0.3102(9) -0.1052(19) 0.170(7) Uani d PDU 0.468(7) 1 B 2
    H H19D 0.3291 0.3451 -0.1821 0.256 Uiso calc PR 0.468(7) 1 B 2
    H H19E 0.3084 0.2642 -0.1504 0.256 Uiso calc PR 0.468(7) 1 B 2
    H H19F 0.3631 0.3061 -0.0408 0.256 Uiso calc PR 0.468(7) 1 B 2
    C C25 0.0875(2) 0.3946(3) 0.5826(13) 0.061(2) Uani d PDU 0.66(2) 1 B 1
    C C26 0.1071(7) 0.4412(6) 0.4537(17) 0.101(3) Uani d PDU 0.66(2) 1 B 1
    H H26A 0.1591 0.4583 0.4640 0.152 Uiso calc PR 0.66(2) 1 B 1
    H H26B 0.0725 0.4816 0.4507 0.152 Uiso calc PR 0.66(2) 1 B 1
    H H26C 0.1025 0.4141 0.3625 0.152 Uiso calc PR 0.66(2) 1 B 1
    C C27 0.1041(6) 0.4301(5) 0.7319(14) 0.085(3) Uani d PDU 0.66(2) 1 B 1
    H H27A 0.1573 0.4440 0.7361 0.128 Uiso calc PR 0.66(2) 1 B 1
    H H27B 0.0931 0.3969 0.8115 0.128 Uiso calc PR 0.66(2) 1 B 1
    H H27C 0.0723 0.4722 0.7428 0.128 Uiso calc PR 0.66(2) 1 B 1
    C C25' 0.0876(4) 0.3935(6) 0.528(2) 0.070(4) Uani d PDU 0.34(2) 1 B 2
    C C26' 0.1038(12) 0.4293(11) 0.382(3) 0.087(5) Uani d PDU 0.34(2) 1 B 2
    H H26D 0.1576 0.4408 0.3754 0.131 Uiso calc PR 0.34(2) 1 B 2
    H H26E 0.0741 0.4728 0.3743 0.131 Uiso calc PR 0.34(2) 1 B 2
    H H26F 0.0901 0.3975 0.3011 0.131 Uiso calc PR 0.34(2) 1 B 2
    C C27' 0.0992(11) 0.4457(10) 0.656(3) 0.090(4) Uani d PDU 0.34(2) 1 B 2
    H H27D 0.1500 0.4660 0.6503 0.136 Uiso calc PR 0.34(2) 1 B 2
    H H27E 0.0933 0.4206 0.7495 0.136 Uiso calc PR 0.34(2) 1 B 2
    H H27F 0.0617 0.4836 0.6497 0.136 Uiso calc PR 0.34(2) 1 B 2
    C C29 -0.1910(4) 0.1618(14) 0.539(3) 0.087(4) Uani d PDU 0.62(7) 1 B 1
    H H29A -0.2208 0.1581 0.6289 0.130 Uiso calc PR 0.62(7) 1 B 1
    H H29B -0.2090 0.1269 0.4672 0.130 Uiso calc PR 0.62(7) 1 B 1
    H H29C -0.1965 0.2093 0.4973 0.130 Uiso calc PR 0.62(7) 1 B 1
    C C30 -0.0907(13) 0.0786(8) 0.658(3) 0.099(5) Uani d PDU 0.62(7) 1 B 1
    H H30A -0.1189 0.0788 0.7506 0.148 Uiso calc PR 0.62(7) 1 B 1
    H H30B -0.0365 0.0749 0.6789 0.148 Uiso calc PR 0.62(7) 1 B 1
    H H30C -0.1066 0.0382 0.5984 0.148 Uiso calc PR 0.62(7) 1 B 1
    C C29' -0.1936(5) 0.151(3) 0.576(6) 0.114(9) Uani d PDU 0.38(7) 1 B 2
    H H29D -0.2117 0.1456 0.6769 0.171 Uiso calc PR 0.38(7) 1 B 2
    H H29E -0.2143 0.1135 0.5145 0.171 Uiso calc PR 0.38(7) 1 B 2
    H H29F -0.2101 0.1972 0.5377 0.171 Uiso calc PR 0.38(7) 1 B 2
    C C30' -0.076(3) 0.0750(12) 0.623(5) 0.102(7) Uani d PDU 0.38(7) 1 B 2
    H H30D -0.0961 0.0639 0.7209 0.153 Uiso calc PR 0.38(7) 1 B 2
    H H30E -0.0210 0.0763 0.6266 0.153 Uiso calc PR 0.38(7) 1 B 2
    H H30F -0.0926 0.0387 0.5533 0.153 Uiso calc PR 0.38(7) 1 B 2
loop_
    _atom_site_aniso_label
    _atom_site_aniso_U_11
    _atom_site_aniso_U_22
    _atom_site_aniso_U_33
    _atom_site_aniso_U_12
    _atom_site_aniso_U_13
    _atom_site_aniso_U_23
    C16 0.0525(13) 0.0476(14) 0.0605(16) -0.0024(10) 0.0128(12) 0.0054(11)
    C15 0.0474(12) 0.0501(14) 0.0497(14) -0.0003(10) 0.0018(12) 0.0016(11)
    C14 0.0614(15) 0.0507(15) 0.0639(16) -0.0090(11) 0.0201(13) -0.0079(12)
    C17 0.0784(19) 0.0495(17) 0.077(2) 0.0011(14) 0.0238(18) 0.0040(14)
    C20 0.0404(11) 0.0421(12) 0.0565(15) 0.0036(9) -0.0029(11) 0.0053(11)
    C21 0.0498(12) 0.0470(14) 0.0621(16) -0.0004(10) -0.0026(12) -0.0089(11)
    C22 0.0536(13) 0.0470(15) 0.0836(19) 0.0000(10) 0.0104(14) -0.0166(13)
    C23 0.0389(11) 0.0485(14) 0.0841(18) 0.0018(9) 0.0092(13) -0.0101(14)
    C24 0.0403(11) 0.0522(14) 0.0652(16) 0.0022(10) -0.0047(12) -0.0021(12)
    C28 0.0573(14) 0.0652(17) 0.082(2) -0.0200(12) 0.0146(15) -0.0097(15)
    O4 0.0451(8) 0.0437(9) 0.0551(9) 0.0092(6) -0.0045(7) -0.0042(7)
    O5 0.0417(8) 0.0460(9) 0.1148(15) -0.0002(7) -0.0007(10) -0.0064(10)
    O6 0.0441(9) 0.0443(10) 0.1506(18) 0.0040(7) 0.0031(12) -0.0044(11)
    O7 0.0514(9) 0.0599(11) 0.0795(12) -0.0121(7) 0.0149(10) -0.0162(9)
    O8 0.0685(11) 0.0665(12) 0.0732(12) -0.0185(9) 0.0115(10) -0.0105(10)
    O1 0.067(4) 0.104(4) 0.061(4) -0.002(3) -0.015(3) -0.007(3)
    C11 0.048(5) 0.050(4) 0.050(4) 0.002(3) 0.011(3) 0.011(3)
    C1 0.070(5) 0.042(3) 0.061(5) 0.000(4) -0.009(4) 0.000(4)
    C2 0.080(4) 0.054(3) 0.055(4) -0.002(3) -0.004(3) -0.002(3)
    C3 0.116(5) 0.067(3) 0.051(4) -0.002(4) -0.020(4) -0.002(3)
    C4 0.129(7) 0.064(5) 0.039(4) -0.002(6) 0.001(5) -0.010(3)
    C5 0.111(5) 0.044(3) 0.055(4) -0.004(4) 0.027(4) -0.005(3)
    C6 0.119(7) 0.062(4) 0.080(5) -0.002(4) 0.047(5) -0.014(4)
    C7 0.085(6) 0.084(5) 0.089(7) -0.001(5) 0.046(6) -0.007(6)
    C8 0.065(4) 0.079(4) 0.087(6) -0.005(3) 0.023(5) -0.012(5)
    C9 0.047(4) 0.051(5) 0.057(6) -0.004(3) 0.018(4) -0.017(4)
    C12 0.092(6) 0.039(3) 0.038(4) -0.005(6) 0.014(6) -0.006(3)
    C10 0.040(3) 0.055(4) 0.045(5) 0.005(3) -0.013(3) -0.013(3)
    N1 0.051(2) 0.048(2) 0.064(3) 0.0023(17) 0.014(2) 0.010(2)
    C13 0.097(9) 0.040(5) 0.110(11) 0.007(5) 0.055(8) 0.005(7)
    O2 0.070(4) 0.074(4) 0.093(5) 0.013(3) 0.018(4) 0.032(4)
    O3 0.060(4) 0.049(4) 0.057(4) -0.006(3) 0.017(3) 0.007(3)
    C18 0.080(4) 0.049(4) 0.092(5) 0.004(3) 0.045(4) 0.017(4)
    C19 0.082(4) 0.094(5) 0.075(6) -0.021(4) 0.031(4) 0.025(4)
    O1' 0.092(6) 0.126(7) 0.036(3) 0.042(5) 0.003(4) 0.009(3)
    C11' 0.050(5) 0.046(4) 0.050(6) 0.000(3) 0.005(4) 0.006(4)
    C1' 0.054(5) 0.047(4) 0.032(4) 0.008(4) -0.007(4) -0.006(3)
    C2' 0.064(4) 0.065(4) 0.048(4) 0.014(3) -0.015(4) -0.010(4)
    C3' 0.089(6) 0.070(5) 0.041(5) 0.034(4) -0.020(4) -0.002(4)
    C4' 0.104(5) 0.062(4) 0.039(4) 0.017(4) -0.001(4) 0.004(3)
    C5' 0.065(4) 0.048(3) 0.048(4) 0.010(4) 0.013(4) 0.002(3)
    C6' 0.058(5) 0.063(4) 0.052(5) 0.003(4) 0.017(4) -0.007(4)
    C7' 0.060(4) 0.070(4) 0.063(5) 0.000(3) 0.014(4) -0.007(3)
    C8' 0.066(4) 0.046(3) 0.049(4) -0.003(3) -0.003(4) -0.001(3)
    C9' 0.065(5) 0.041(4) 0.047(5) 0.000(4) -0.002(4) 0.002(4)
    C12' 0.059(4) 0.033(4) 0.034(4) 0.004(4) 0.010(4) 0.001(3)
    C10' 0.085(7) 0.072(6) 0.036(5) 0.016(6) 0.015(4) 0.008(4)
    N1' 0.061(3) 0.043(3) 0.072(4) -0.010(2) 0.020(3) -0.013(3)
    C13' 0.072(5) 0.042(4) 0.060(7) -0.011(3) 0.014(5) -0.009(5)
    O2' 0.132(8) 0.100(8) 0.155(15) 0.055(6) 0.069(7) 0.067(9)
    O3' 0.116(8) 0.082(8) 0.117(9) -0.040(6) 0.047(6) 0.008(6)
    C18' 0.164(9) 0.085(8) 0.139(9) -0.023(7) 0.088(7) 0.021(6)
    C19' 0.273(17) 0.091(8) 0.147(13) 0.052(10) 0.113(12) 0.041(8)
    C25 0.045(3) 0.041(3) 0.098(6) -0.003(2) 0.003(2) -0.004(3)
    C26 0.083(5) 0.080(5) 0.141(9) -0.003(4) -0.003(5) 0.024(5)
    C27 0.081(4) 0.063(4) 0.112(7) -0.004(3) -0.019(5) -0.027(4)
    C25' 0.044(5) 0.049(6) 0.115(10) 0.004(4) -0.008(5) -0.009(5)
    C26' 0.050(5) 0.063(7) 0.148(13) -0.025(5) -0.018(9) 0.034(9)
    C27' 0.061(6) 0.085(8) 0.125(12) -0.003(5) -0.016(8) -0.022(8)
    C29 0.041(4) 0.120(7) 0.099(9) -0.026(4) 0.030(3) -0.033(7)
    C30 0.114(6) 0.066(5) 0.117(13) -0.023(4) 0.036(6) 0.000(5)
    C29' 0.073(9) 0.147(15) 0.122(17) -0.042(8) 0.020(8) -0.019(13)
    C30' 0.159(17) 0.074(8) 0.072(12) -0.011(8) 0.019(13) 0.011(7)
_geom_special_details
;
All e.s.d.'s (except the e.s.d. in the dihedral angle between two l.s. planes)
are estimated using the full covariance matrix. The cell e.s.d.'s are taken
into account individually in the estimation of e.s.d.'s in distances, angles
and torsion angles; correlations between e.s.d.'s in cell parameters are only
used when they are defined by crystal symmetry. An approximate (isotropic)
treatment of cell e.s.d.'s is used for estimating e.s.d.'s involving l.s.
planes.
;
loop_
    _geom_bond_atom_site_label_1
    _geom_bond_atom_site_label_2
    _geom_bond_site_symmetry_2
    _geom_bond_distance
    _geom_bond_publ_flag
    C16 C17 . 1.504(4) ?
    C16 C15 . 1.531(3) ?
    C16 C11 . 1.535(8) ?
    C16 C11' . 1.568(9) ?
    C16 H16 . 0.9800 ?
    C15 C20 . 1.519(3) ?
    C15 C14 . 1.524(3) ?
    C15 H15 . 0.9800 ?
    C14 N1 . 1.400(4) ?
    C14 N1' . 1.496(6) ?
    C14 H14A . 0.9700 ?
    C14 H14B . 0.9700 ?
    C14 H14C . 0.9700 ?
    C14 H14D . 0.9700 ?
    C17 O2 . 1.204(7) ?
    C17 O2' . 1.208(8) ?
    C17 O3' . 1.323(7) ?
    C17 O3 . 1.335(6) ?
    C20 O4 . 1.433(2) ?
    C20 C24 . 1.518(3) ?
    C20 H20 . 0.9800 ?
    C21 O4 . 1.401(3) ?
    C21 O5 . 1.406(3) ?
    C21 C22 . 1.522(3) ?
    C21 H21 . 0.9800 ?
    C22 O6 . 1.412(3) ?
    C22 C23 . 1.512(3) ?
    C22 H22 . 0.9800 ?
    C23 O8 . 1.415(3) ?
    C23 C24 . 1.534(3) ?
    C23 H23 . 0.9800 ?
    C24 O7 . 1.416(3) ?
    C24 H24 . 0.9800 ?
    C28 O7 . 1.415(3) ?
    C28 O8 . 1.423(3) ?
    C28 C30 . 1.509(7) ?
    C28 C30' . 1.508(9) ?
    C28 C29' . 1.516(9) ?
    C28 C29 . 1.525(7) ?
    O5 C25 . 1.423(5) ?
    O5 C25' . 1.433(8) ?
    O6 C25 . 1.435(5) ?
    O6 C25' . 1.442(8) ?
    O1 C10 . 1.219(8) ?
    C11 N1 . 1.453(15) ?
    C11 C1 . 1.477(8) ?
    C11 C10 . 1.533(9) ?
    C1 C2 . 1.373(8) ?
    C1 C12 . 1.405(9) ?
    C2 C3 . 1.398(7) ?
    C2 H2 . 0.9300 ?
    C3 C4 . 1.392(8) ?
    C3 H3 . 0.9300 ?
    C4 C5 . 1.401(9) ?
    C4 H4 . 0.9300 ?
    C5 C6 . 1.391(8) ?
    C5 C12 . 1.42(2) ?
    C6 C7 . 1.400(9) ?
    C6 H6 . 0.9300 ?
    C7 C8 . 1.385(9) ?
    C7 H7 . 0.9300 ?
    C8 C9 . 1.381(8) ?
    C8 H8 . 0.9300 ?
    C9 C12 . 1.43(2) ?
    C9 C10 . 1.461(8) ?
    N1 C13 . 1.675(16) ?
    C13 H13A . 0.9600 ?
    C13 H13B . 0.9600 ?
    C13 H13C . 0.9600 ?
    O3 C18 . 1.454(6) ?
    C18 C19 . 1.480(8) ?
    C18 H18A . 0.9700 ?
    C18 H18B . 0.9700 ?
    C19 H19A . 0.9600 ?
    C19 H19B . 0.9600 ?
    C19 H19C . 0.9600 ?
    O1' C10' . 1.251(9) ?
    C11' C10' . 1.503(9) ?
    C11' C1' . 1.503(9) ?
    C11' N1' . 1.515(18) ?
    C1' C2' . 1.376(8) ?
    C1' C12' . 1.422(9) ?
    C2' C3' . 1.391(9) ?
    C2' H2' . 0.9300 ?
    C3' C4' . 1.406(9) ?
    C3' H3' . 0.9300 ?
    C4' C5' . 1.391(8) ?
    C4' H4' . 0.9300 ?
    C5' C6' . 1.395(9) ?
    C5' C12' . 1.40(2) ?
    C6' C7' . 1.401(8) ?
    C6' H6' . 0.9300 ?
    C7' C8' . 1.407(8) ?
    C7' H7' . 0.9300 ?
    C8' C9' . 1.398(9) ?
    C8' H8' . 0.9300 ?
    C9' C12' . 1.42(2) ?
    C9' C10' . 1.445(9) ?
    N1' C13' . 1.53(2) ?
    C13' H13D . 0.9600 ?
    C13' H13E . 0.9600 ?
    C13' H13F . 0.9600 ?
    O3' C18' . 1.447(8) ?
    C18' C19' . 1.474(10) ?
    C18' H18C . 0.9700 ?
    C18' H18D . 0.9700 ?
    C19' H19D . 0.9600 ?
    C19' H19E . 0.9600 ?
    C19' H19F . 0.9600 ?
    C25 C26 . 1.479(8) ?
    C25 C27 . 1.513(7) ?
    C26 H26A . 0.9600 ?
    C26 H26B . 0.9600 ?
    C26 H26C . 0.9600 ?
    C27 H27A . 0.9600 ?
    C27 H27B . 0.9600 ?
    C27 H27C . 0.9600 ?
    C25' C26' . 1.489(11) ?
    C25' C27' . 1.513(10) ?
    C26' H26D . 0.9600 ?
    C26' H26E . 0.9600 ?
    C26' H26F . 0.9600 ?
    C27' H27D . 0.9600 ?
    C27' H27E . 0.9600 ?
    C27' H27F . 0.9600 ?
    C29 H29A . 0.9600 ?
    C29 H29B . 0.9600 ?
    C29 H29C . 0.9600 ?
    C30 H30A . 0.9600 ?
    C30 H30B . 0.9600 ?
    C30 H30C . 0.9600 ?
    C29' H29D . 0.9600 ?
    C29' H29E . 0.9600 ?
    C29' H29F . 0.9600 ?
    C30' H30D . 0.9600 ?
    C30' H30E . 0.9600 ?
    C30' H30F . 0.9600 ?
loop_
    _geom_angle_atom_site_label_1
    _geom_angle_atom_site_label_2
    _geom_angle_atom_site_label_3
    _geom_angle_site_symmetry_1
    _geom_angle_site_symmetry_3
    _geom_angle
    _geom_angle_publ_flag
    C17 C16 C15 . . 115.0(2) ?
    C17 C16 C11 . . 116.5(5) ?
    C15 C16 C11 . . 107.1(6) ?
    C17 C16 C11' . . 109.2(6) ?
    C15 C16 C11' . . 105.2(7) ?
    C17 C16 H16 . . 105.8 ?
    C15 C16 H16 . . 105.8 ?
    C11 C16 H16 . . 105.8 ?
    C11' C16 H16 . . 116.2 ?
    C20 C15 C14 . . 116.78(19) ?
    C20 C15 C16 . . 111.10(19) ?
    C14 C15 C16 . . 102.25(17) ?
    C20 C15 H15 . . 108.8 ?
    C14 C15 H15 . . 108.8 ?
    C16 C15 H15 . . 108.8 ?
    N1 C14 C15 . . 107.9(2) ?
    N1' C14 C15 . . 103.6(3) ?
    N1 C14 H14A . . 110.1 ?
    N1' C14 H14A . . 141.2 ?
    C15 C14 H14A . . 110.1 ?
    N1 C14 H14B . . 110.1 ?
    N1' C14 H14B . . 76.0 ?
    C15 C14 H14B . . 110.1 ?
    H14A C14 H14B . . 108.4 ?
    N1 C14 H14C . . 109.8 ?
    N1' C14 H14C . . 141.0 ?
    C15 C14 H14C . . 110.1 ?
    H14B C14 H14C . . 108.7 ?
    N1 C14 H14D . . 110.3 ?
    N1' C14 H14D . . 76.3 ?
    C15 C14 H14D . . 110.1 ?
    H14A C14 H14D . . 108.2 ?
    H14C C14 H14D . . 108.5 ?
    O2 C17 O3' . . 121.8(9) ?
    O2' C17 O3' . . 124.1(11) ?
    O2 C17 O3 . . 121.3(8) ?
    O2' C17 O3 . . 126.2(10) ?
    O2 C17 C16 . . 128.0(6) ?
    O2' C17 C16 . . 123.4(10) ?
    O3' C17 C16 . . 109.8(7) ?
    O3 C17 C16 . . 109.2(5) ?
    O4 C20 C24 . . 109.18(18) ?
    O4 C20 C15 . . 107.62(16) ?
    C24 C20 C15 . . 116.58(19) ?
    O4 C20 H20 . . 107.7 ?
    C24 C20 H20 . . 107.7 ?
    C15 C20 H20 . . 107.7 ?
    O4 C21 O5 . . 110.61(19) ?
    O4 C21 C22 . . 114.25(19) ?
    O5 C21 C22 . . 104.42(19) ?
    O4 C21 H21 . . 109.1 ?
    O5 C21 H21 . . 109.1 ?
    C22 C21 H21 . . 109.1 ?
    O6 C22 C23 . . 108.2(2) ?
    O6 C22 C21 . . 103.96(19) ?
    C23 C22 C21 . . 114.76(19) ?
    O6 C22 H22 . . 109.9 ?
    C23 C22 H22 . . 109.9 ?
    C21 C22 H22 . . 109.9 ?
    O8 C23 C22 . . 107.2(2) ?
    O8 C23 C24 . . 104.16(18) ?
    C22 C23 C24 . . 115.87(18) ?
    O8 C23 H23 . . 109.8 ?
    C22 C23 H23 . . 109.8 ?
    C24 C23 H23 . . 109.8 ?
    O7 C24 C20 . . 111.12(17) ?
    O7 C24 C23 . . 104.28(19) ?
    C20 C24 C23 . . 112.02(18) ?
    O7 C24 H24 . . 109.8 ?
    C20 C24 H24 . . 109.8 ?
    C23 C24 H24 . . 109.8 ?
    O7 C28 O8 . . 104.78(17) ?
    O7 C28 C30 . . 114.7(12) ?
    O8 C28 C30 . . 105.8(11) ?
    O7 C28 C30' . . 99.3(19) ?
    O8 C28 C30' . . 111.0(17) ?
    O7 C28 C29' . . 119(2) ?
    O8 C28 C29' . . 109.5(17) ?
    C30 C28 C29' . . 102(2) ?
    C30' C28 C29' . . 113(2) ?
    O7 C28 C29 . . 105.6(10) ?
    O8 C28 C29 . . 110.5(9) ?
    C30 C28 C29 . . 115.1(13) ?
    C30' C28 C29 . . 123.2(19) ?
    C21 O4 C20 . . 113.90(16) ?
    C21 O5 C25 . . 108.1(3) ?
    C21 O5 C25' . . 113.4(4) ?
    C22 O6 C25 . . 103.9(3) ?
    C22 O6 C25' . . 112.7(4) ?
    C28 O7 C24 . . 109.05(18) ?
    C23 O8 C28 . . 106.4(2) ?
    N1 C11 C1 . . 120.7(11) ?
    N1 C11 C10 . . 109.2(8) ?
    C1 C11 C10 . . 104.3(8) ?
    N1 C11 C16 . . 99.8(7) ?
    C1 C11 C16 . . 108.2(10) ?
    C10 C11 C16 . . 115.2(10) ?
    C2 C1 C12 . . 117.8(11) ?
    C2 C1 C11 . . 134.5(10) ?
    C12 C1 C11 . . 107.7(11) ?
    C1 C2 C3 . . 119.8(8) ?
    C1 C2 H2 . . 120.1 ?
    C3 C2 H2 . . 120.1 ?
    C4 C3 C2 . . 122.6(8) ?
    C4 C3 H3 . . 118.7 ?
    C2 C3 H3 . . 118.7 ?
    C3 C4 C5 . . 119.4(9) ?
    C3 C4 H4 . . 120.3 ?
    C5 C4 H4 . . 120.3 ?
    C6 C5 C4 . . 128.4(8) ?
    C6 C5 C12 . . 114.9(9) ?
    C4 C5 C12 . . 116.7(8) ?
    C5 C6 C7 . . 123.7(9) ?
    C5 C6 H6 . . 118.1 ?
    C7 C6 H6 . . 118.1 ?
    C8 C7 C6 . . 119.8(10) ?
    C8 C7 H7 . . 120.1 ?
    C6 C7 H7 . . 120.1 ?
    C7 C8 C9 . . 119.9(9) ?
    C7 C8 H8 . . 120.0 ?
    C9 C8 H8 . . 120.0 ?
    C8 C9 C12 . . 119.3(11) ?
    C8 C9 C10 . . 135.8(11) ?
    C12 C9 C10 . . 104.9(9) ?
    C1 C12 C5 . . 123.6(13) ?
    C1 C12 C9 . . 114.1(14) ?
    C5 C12 C9 . . 122.3(10) ?
    O1 C10 C9 . . 124.9(10) ?
    O1 C10 C11 . . 126.0(9) ?
    C9 C10 C11 . . 108.9(8) ?
    C14 N1 C11 . . 112.2(5) ?
    C14 N1 C13 . . 109.5(8) ?
    C11 N1 C13 . . 107.2(8) ?
    N1 C13 H13A . . 109.5 ?
    N1 C13 H13B . . 109.5 ?
    H13A C13 H13B . . 109.5 ?
    N1 C13 H13C . . 109.5 ?
    H13A C13 H13C . . 109.5 ?
    H13B C13 H13C . . 109.5 ?
    C17 O3 C18 . . 120.4(7) ?
    O3 C18 C19 . . 106.2(7) ?
    O3 C18 H18A . . 110.5 ?
    C19 C18 H18A . . 110.5 ?
    O3 C18 H18B . . 110.5 ?
    C19 C18 H18B . . 110.5 ?
    H18A C18 H18B . . 108.7 ?
    C18 C19 H19A . . 109.5 ?
    C18 C19 H19B . . 109.5 ?
    H19A C19 H19B . . 109.5 ?
    C18 C19 H19C . . 109.5 ?
    H19A C19 H19C . . 109.5 ?
    H19B C19 H19C . . 109.5 ?
    C10' C11' C1' . . 100.6(9) ?
    C10' C11' N1' . . 115.5(11) ?
    C1' C11' N1' . . 105.8(10) ?
    C10' C11' C16 . . 106.9(11) ?
    C1' C11' C16 . . 123.8(12) ?
    N1' C11' C16 . . 104.9(8) ?
    C2' C1' C12' . . 113.3(11) ?
    C2' C1' C11' . . 136.2(10) ?
    C12' C1' C11' . . 110.4(12) ?
    C1' C2' C3' . . 123.3(8) ?
    C1' C2' H2' . . 118.3 ?
    C3' C2' H2' . . 118.3 ?
    C2' C3' C4' . . 119.8(9) ?
    C2' C3' H3' . . 120.1 ?
    C4' C3' H3' . . 120.1 ?
    C5' C4' C3' . . 121.1(9) ?
    C5' C4' H4' . . 119.5 ?
    C3' C4' H4' . . 119.5 ?
    C6' C5' C4' . . 127.0(8) ?
    C6' C5' C12' . . 118.0(9) ?
    C4' C5' C12' . . 115.0(9) ?
    C5' C6' C7' . . 120.2(9) ?
    C5' C6' H6' . . 119.9 ?
    C7' C6' H6' . . 119.9 ?
    C6' C7' C8' . . 122.1(8) ?
    C6' C7' H7' . . 119.0 ?
    C8' C7' H7' . . 119.0 ?
    C9' C8' C7' . . 118.1(8) ?
    C9' C8' H8' . . 121.0 ?
    C7' C8' H8' . . 121.0 ?
    C8' C9' C12' . . 119.3(11) ?
    C8' C9' C10' . . 134.6(12) ?
    C12' C9' C10' . . 106.1(10) ?
    C5' C12' C9' . . 122.4(9) ?
    C5' C12' C1' . . 127.3(15) ?
    C9' C12' C1' . . 110.3(14) ?
    O1' C10' C9' . . 123.5(12) ?
    O1' C10' C11' . . 124.5(10) ?
    C9' C10' C11' . . 111.9(10) ?
    C14 N1' C11' . . 106.5(5) ?
    C14 N1' C13' . . 105.0(8) ?
    C11' N1' C13' . . 111.4(9) ?
    N1' C13' H13D . . 109.5 ?
    N1' C13' H13E . . 109.5 ?
    H13D C13' H13E . . 109.5 ?
    N1' C13' H13F . . 109.5 ?
    H13D C13' H13F . . 109.5 ?
    H13E C13' H13F . . 109.5 ?
    C17 O3' C18' . . 114.3(12) ?
    O3' C18' C19' . . 105.5(12) ?
    O3' C18' H18C . . 110.6 ?
    C19' C18' H18C . . 110.6 ?
    O3' C18' H18D . . 110.6 ?
    C19' C18' H18D . . 110.6 ?
    H18C C18' H18D . . 108.8 ?
    C18' C19' H19D . . 109.5 ?
    C18' C19' H19E . . 109.5 ?
    H19D C19' H19E . . 109.5 ?
    C18' C19' H19F . . 109.5 ?
    H19D C19' H19F . . 109.5 ?
    H19E C19' H19F . . 109.5 ?
    O5 C25 O6 . . 103.7(3) ?
    O5 C25 C26 . . 106.3(7) ?
    O6 C25 C26 . . 106.1(6) ?
    O5 C25 C27 . . 111.5(5) ?
    O6 C25 C27 . . 115.7(7) ?
    C26 C25 C27 . . 112.7(5) ?
    C25 C26 H26A . . 109.5 ?
    C25 C26 H26B . . 109.5 ?
    H26A C26 H26B . . 109.5 ?
    C25 C26 H26C . . 109.5 ?
    H26A C26 H26C . . 109.5 ?
    H26B C26 H26C . . 109.5 ?
    C25 C27 H27A . . 109.5 ?
    C25 C27 H27B . . 109.5 ?
    H27A C27 H27B . . 109.5 ?
    C25 C27 H27C . . 109.5 ?
    H27A C27 H27C . . 109.5 ?
    H27B C27 H27C . . 109.5 ?
    O5 C25' O6 . . 102.7(6) ?
    O5 C25' C26' . . 117.8(12) ?
    O6 C25' C26' . . 118.3(12) ?
    O5 C25' C27' . . 106.4(11) ?
    O6 C25' C27' . . 98.9(11) ?
    C26' C25' C27' . . 110.6(11) ?
    C25' C26' H26D . . 109.5 ?
    C25' C26' H26E . . 109.5 ?
    H26D C26' H26E . . 109.5 ?
    C25' C26' H26F . . 109.5 ?
    H26D C26' H26F . . 109.5 ?
    H26E C26' H26F . . 109.5 ?
    C25' C27' H27D . . 109.5 ?
    C25' C27' H27E . . 109.5 ?
    H27D C27' H27E . . 109.5 ?
    C25' C27' H27F . . 109.5 ?
    H27D C27' H27F . . 109.5 ?
    H27E C27' H27F . . 109.5 ?
    C28 C29 H29A . . 109.5 ?
    C28 C29 H29B . . 109.5 ?
    H29A C29 H29B . . 109.5 ?
    C28 C29 H29C . . 109.5 ?
    H29A C29 H29C . . 109.5 ?
    H29B C29 H29C . . 109.5 ?
    C28 C30 H30A . . 109.5 ?
    C28 C30 H30B . . 109.5 ?
    H30A C30 H30B . . 109.5 ?
    C28 C30 H30C . . 109.5 ?
    H30A C30 H30C . . 109.5 ?
    H30B C30 H30C . . 109.5 ?
    C28 C29' H29D . . 109.5 ?
    C28 C29' H29E . . 109.5 ?
    H29D C29' H29E . . 109.5 ?
    C28 C29' H29F . . 109.5 ?
    H29D C29' H29F . . 109.5 ?
    H29E C29' H29F . . 109.5 ?
    C28 C30' H30D . . 109.5 ?
    C28 C30' H30E . . 109.5 ?
    H30D C30' H30E . . 109.5 ?
    C28 C30' H30F . . 109.5 ?
    H30D C30' H30F . . 109.5 ?
    H30E C30' H30F . . 109.5 ?
loop_
    _geom_torsion_atom_site_label_1
    _geom_torsion_atom_site_label_2
    _geom_torsion_atom_site_label_3
    _geom_torsion_atom_site_label_4
    _geom_torsion_site_symmetry_1
    _geom_torsion_site_symmetry_2
    _geom_torsion_site_symmetry_3
    _geom_torsion_site_symmetry_4
    _geom_torsion
    _geom_torsion_publ_flag
    C17 C16 C15 C20 . . . . -82.5(3) ?
    C11 C16 C15 C20 . . . . 146.3(4) ?
    C11' C16 C15 C20 . . . . 157.3(5) ?
    C17 C16 C15 C14 . . . . 152.2(2) ?
    C11 C16 C15 C14 . . . . 21.0(5) ?
    C11' C16 C15 C14 . . . . 32.0(5) ?
    C20 C15 C14 N1 . . . . -123.3(3) ?
    C16 C15 C14 N1 . . . . -1.8(4) ?
    C20 C15 C14 N1' . . . . -163.6(3) ?
    C16 C15 C14 N1' . . . . -42.1(4) ?
    C15 C16 C17 O2 . . . . -16.5(11) ?
    C11 C16 C17 O2 . . . . 110.0(12) ?
    C11' C16 C17 O2 . . . . 101.5(12) ?
    C15 C16 C17 O2' . . . . 8.5(12) ?
    C11 C16 C17 O2' . . . . 135.0(13) ?
    C11' C16 C17 O2' . . . . 126.4(13) ?
    C15 C16 C17 O3' . . . . 170.4(10) ?
    C11 C16 C17 O3' . . . . -63.0(11) ?
    C11' C16 C17 O3' . . . . -71.6(11) ?
    C15 C16 C17 O3 . . . . 177.0(6) ?
    C11 C16 C17 O3 . . . . -56.4(8) ?
    C11' C16 C17 O3 . . . . -65.0(9) ?
    C14 C15 C20 O4 . . . . 53.0(2) ?
    C16 C15 C20 O4 . . . . -63.7(2) ?
    C14 C15 C20 C24 . . . . -70.0(3) ?
    C16 C15 C20 C24 . . . . 173.3(2) ?
    O4 C21 C22 O6 . . . . -104.8(2) ?
    O5 C21 C22 O6 . . . . 16.2(3) ?
    O4 C21 C22 C23 . . . . 13.2(3) ?
    O5 C21 C22 C23 . . . . 134.1(2) ?
    O6 C22 C23 O8 . . . . -166.06(18) ?
    C21 C22 C23 O8 . . . . 78.4(3) ?
    O6 C22 C23 C24 . . . . 78.2(2) ?
    C21 C22 C23 C24 . . . . -37.3(3) ?
    O4 C20 C24 O7 . . . . -74.5(2) ?
    C15 C20 C24 O7 . . . . 47.7(3) ?
    O4 C20 C24 C23 . . . . 41.7(2) ?
    C15 C20 C24 C23 . . . . 163.89(19) ?
    O8 C23 C24 O7 . . . . 11.9(2) ?
    C22 C23 C24 O7 . . . . 129.3(2) ?
    O8 C23 C24 C20 . . . . -108.4(2) ?
    C22 C23 C24 C20 . . . . 9.0(3) ?
    O5 C21 O4 C20 . . . . -76.6(2) ?
    C22 C21 O4 C20 . . . . 40.9(3) ?
    C24 C20 O4 C21 . . . . -70.7(2) ?
    C15 C20 O4 C21 . . . . 161.89(17) ?
    O4 C21 O5 C25 . . . . 132.1(5) ?
    C22 C21 O5 C25 . . . . 8.8(5) ?
    O4 C21 O5 C25' . . . . 111.7(10) ?
    C22 C21 O5 C25' . . . . -11.6(10) ?
    C23 C22 O6 C25 . . . . -157.0(4) ?
    C21 C22 O6 C25 . . . . -34.6(5) ?
    C23 C22 O6 C25' . . . . -138.5(9) ?
    C21 C22 O6 C25' . . . . -16.1(10) ?
    O8 C28 O7 C24 . . . . -26.9(3) ?
    C30 C28 O7 C24 . . . . -142.4(11) ?
    C30' C28 O7 C24 . . . . -141.7(17) ?
    C29' C28 O7 C24 . . . . 96(2) ?
    C29 C28 O7 C24 . . . . 89.8(10) ?
    C20 C24 O7 C28 . . . . 130.0(2) ?
    C23 C24 O7 C28 . . . . 9.2(2) ?
    C22 C23 O8 C28 . . . . -151.80(19) ?
    C24 C23 O8 C28 . . . . -28.5(2) ?
    O7 C28 O8 C23 . . . . 34.8(2) ?
    C30 C28 O8 C23 . . . . 156.3(11) ?
    C30' C28 O8 C23 . . . . 141(2) ?
    C29' C28 O8 C23 . . . . -94(2) ?
    C29 C28 O8 C23 . . . . -78.5(12) ?
    C17 C16 C11 N1 . . . . -161.8(4) ?
    C15 C16 C11 N1 . . . . -31.4(7) ?
    C11' C16 C11 N1 . . . . -113(7) ?
    C17 C16 C11 C1 . . . . -34.8(12) ?
    C15 C16 C11 C1 . . . . 95.6(10) ?
    C11' C16 C11 C1 . . . . 14(6) ?
    C17 C16 C11 C10 . . . . 81.5(9) ?
    C15 C16 C11 C10 . . . . -148.1(8) ?
    C11' C16 C11 C10 . . . . 130(7) ?
    N1 C11 C1 C2 . . . . 51(2) ?
    C10 C11 C1 C2 . . . . 174.5(17) ?
    C16 C11 C1 C2 . . . . -62(2) ?
    N1 C11 C1 C12 . . . . -125.4(12) ?
    C10 C11 C1 C12 . . . . -2.3(17) ?
    C16 C11 C1 C12 . . . . 120.8(13) ?
    C12 C1 C2 C3 . . . . -3.6(19) ?
    C11 C1 C2 C3 . . . . 179.9(15) ?
    C1 C2 C3 C4 . . . . 0.6(13) ?
    C2 C3 C4 C5 . . . . 2.0(13) ?
    C3 C4 C5 C6 . . . . -179.6(8) ?
    C3 C4 C5 C12 . . . . -1.5(15) ?
    C4 C5 C6 C7 . . . . 179.5(11) ?
    C12 C5 C6 C7 . . . . 1.4(15) ?
    C5 C6 C7 C8 . . . . 0.2(19) ?
    C6 C7 C8 C9 . . . . -1.2(19) ?
    C7 C8 C9 C12 . . . . 1(2) ?
    C7 C8 C9 C10 . . . . -178.7(18) ?
    C2 C1 C12 C5 . . . . 4(2) ?
    C11 C1 C12 C5 . . . . -178.5(15) ?
    C2 C1 C12 C9 . . . . -176.9(15) ?
    C11 C1 C12 C9 . . . . 1(2) ?
    C6 C5 C12 C1 . . . . 176.8(14) ?
    C4 C5 C12 C1 . . . . -2(2) ?
    C6 C5 C12 C9 . . . . -2(2) ?
    C4 C5 C12 C9 . . . . 179.6(15) ?
    C8 C9 C12 C1 . . . . -177.8(15) ?
    C10 C9 C12 C1 . . . . 2(2) ?
    C8 C9 C12 C5 . . . . 1(3) ?
    C10 C9 C12 C5 . . . . -179.4(14) ?
    C8 C9 C10 O1 . . . . 0(3) ?
    C12 C9 C10 O1 . . . . -179.1(15) ?
    C8 C9 C10 C11 . . . . 176.3(17) ?
    C12 C9 C10 C11 . . . . -3.1(17) ?
    N1 C11 C10 O1 . . . . -50.4(17) ?
    C1 C11 C10 O1 . . . . 179.3(14) ?
    C16 C11 C10 O1 . . . . 60.8(18) ?
    N1 C11 C10 C9 . . . . 133.7(11) ?
    C1 C11 C10 C9 . . . . 3.4(16) ?
    C16 C11 C10 C9 . . . . -115.1(12) ?
    N1' C14 N1 C11 . . . . 69.9(6) ?
    C15 C14 N1 C11 . . . . -19.8(7) ?
    N1' C14 N1 C13 . . . . -49.0(8) ?
    C15 C14 N1 C13 . . . . -138.7(6) ?
    C1 C11 N1 C14 . . . . -86.4(10) ?
    C10 C11 N1 C14 . . . . 152.9(7) ?
    C16 C11 N1 C14 . . . . 31.7(8) ?
    C1 C11 N1 C13 . . . . 33.8(12) ?
    C10 C11 N1 C13 . . . . -86.9(10) ?
    C16 C11 N1 C13 . . . . 151.9(8) ?
    O2 C17 O3 C18 . . . . 3.6(16) ?
    O2' C17 O3 C18 . . . . -20.7(18) ?
    O3' C17 O3 C18 . . . . -93(9) ?
    C16 C17 O3 C18 . . . . 171.2(8) ?
    C17 O3 C18 C19 . . . . -174.7(12) ?
    C17 C16 C11' C10' . . . . 102.4(10) ?
    C15 C16 C11' C10' . . . . -133.6(10) ?
    C11 C16 C11' C10' . . . . -32(6) ?
    C17 C16 C11' C1' . . . . -13.4(15) ?
    C15 C16 C11' C1' . . . . 110.6(13) ?
    C11 C16 C11' C1' . . . . -148(7) ?
    C17 C16 C11' N1' . . . . -134.5(6) ?
    C15 C16 C11' N1' . . . . -10.5(8) ?
    C11 C16 C11' N1' . . . . 91(6) ?
    C10' C11' C1' C2' . . . . 177(2) ?
    N1' C11' C1' C2' . . . . 57(2) ?
    C16 C11' C1' C2' . . . . -64(3) ?
    C10' C11' C1' C12' . . . . -7.6(19) ?
    N1' C11' C1' C12' . . . . -128.1(14) ?
    C16 C11' C1' C12' . . . . 111.2(16) ?
    C12' C1' C2' C3' . . . . 2(2) ?
    C11' C1' C2' C3' . . . . 177.6(18) ?
    C1' C2' C3' C4' . . . . -5.6(18) ?
    C2' C3' C4' C5' . . . . 5.0(15) ?
    C3' C4' C5' C6' . . . . 177.7(12) ?
    C3' C4' C5' C12' . . . . -1.4(14) ?
    C4' C5' C6' C7' . . . . -177.2(9) ?
    C12' C5' C6' C7' . . . . 1.9(18) ?
    C5' C6' C7' C8' . . . . 0.2(17) ?
    C6' C7' C8' C9' . . . . -2.6(15) ?
    C7' C8' C9' C12' . . . . 3(2) ?
    C7' C8' C9' C10' . . . . -177.9(19) ?
    C6' C5' C12' C9' . . . . -2(2) ?
    C4' C5' C12' C9' . . . . 177.5(16) ?
    C6' C5' C12' C1' . . . . 178.9(17) ?
    C4' C5' C12' C1' . . . . -2(2) ?
    C8' C9' C12' C5' . . . . -1(3) ?
    C10' C9' C12' C5' . . . . 179.8(16) ?
    C8' C9' C12' C1' . . . . 178.9(16) ?
    C10' C9' C12' C1' . . . . -1(2) ?
    C2' C1' C12' C5' . . . . 1(3) ?
    C11' C1' C12' C5' . . . . -175.0(17) ?
    C2' C1' C12' C9' . . . . -178.1(17) ?
    C11' C1' C12' C9' . . . . 6(2) ?
    C8' C9' C10' O1' . . . . -5(3) ?
    C12' C9' C10' O1' . . . . 174.4(19) ?
    C8' C9' C10' C11' . . . . 176(2) ?
    C12' C9' C10' C11' . . . . -4(2) ?
    C1' C11' C10' O1' . . . . -171.6(18) ?
    N1' C11' C10' O1' . . . . -58(2) ?
    C16 C11' C10' O1' . . . . 58(2) ?
    C1' C11' C10' C9' . . . . 7(2) ?
    N1' C11' C10' C9' . . . . 120.7(15) ?
    C16 C11' C10' C9' . . . . -123.1(15) ?
    N1 C14 N1' C11' . . . . -65.4(6) ?
    C15 C14 N1' C11' . . . . 36.3(7) ?
    N1 C14 N1' C13' . . . . 52.9(8) ?
    C15 C14 N1' C13' . . . . 154.6(7) ?
    C10' C11' N1' C14 . . . . 101.7(9) ?
    C1' C11' N1' C14 . . . . -148.0(8) ?
    C16 C11' N1' C14 . . . . -15.7(9) ?
    C10' C11' N1' C13' . . . . -12.3(12) ?
    C1' C11' N1' C13' . . . . 98.0(11) ?
    C16 C11' N1' C13' . . . . -129.7(8) ?
    O2 C17 O3' C18' . . . . 7(2) ?
    O2' C17 O3' C18' . . . . -17(2) ?
    O3 C17 O3' C18' . . . . 95(10) ?
    C16 C17 O3' C18' . . . . -179.2(12) ?
    C17 O3' C18' C19' . . . . -136.3(18) ?
    C21 O5 C25 O6 . . . . -30.3(7) ?
    C25' O5 C25 O6 . . . . 78.6(14) ?
    C21 O5 C25 C26 . . . . -141.9(6) ?
    C25' O5 C25 C26 . . . . -33.1(14) ?
    C21 O5 C25 C27 . . . . 94.9(5) ?
    C25' O5 C25 C27 . . . . -156.3(17) ?
    C22 O6 C25 O5 . . . . 40.5(7) ?
    C25' O6 C25 O5 . . . . -78.8(14) ?
    C22 O6 C25 C26 . . . . 152.2(6) ?
    C25' O6 C25 C26 . . . . 33.0(15) ?
    C22 O6 C25 C27 . . . . -81.9(5) ?
    C25' O6 C25 C27 . . . . 158.8(17) ?
    C21 O5 C25' O6 . . . . 2.3(15) ?
    C25 O5 C25' O6 . . . . -76.2(14) ?
    C21 O5 C25' C26' . . . . -129.7(9) ?
    C25 O5 C25' C26' . . . . 152(2) ?
    C21 O5 C25' C27' . . . . 105.7(10) ?
    C25 O5 C25' C27' . . . . 27.2(15) ?
    C22 O6 C25' O5 . . . . 9.3(15) ?
    C25 O6 C25' O5 . . . . 75.9(13) ?
    C22 O6 C25' C26' . . . . 140.9(11) ?
    C25 O6 C25' C26' . . . . -153(2) ?
    C22 O6 C25' C27' . . . . -99.9(10) ?
    C25 O6 C25' C27' . . . . -33.3(15) ?
loop_
    _geom_hbond_atom_site_label_D
    _geom_hbond_atom_site_label_H
    _geom_hbond_atom_site_label_A
    _geom_hbond_site_symmetry_A
    _geom_hbond_distance_DH
    _geom_hbond_distance_HA
    _geom_hbond_distance_DA
    _geom_hbond_angle_DHA
    C23 H23 O1 4_456 0.98 2.45 3.324(7) 148.2
_iucr_refine_instructions_details
;
CELL  0.71073  17.3582  18.5489   8.9213   90.000   90.000   90.000
ZERR     4.00   0.0015   0.0013   0.0008    0.000    0.000    0.000
LATT  -1
SYMM  - X, - Y,   Z
SYMM  1/2 - X, 1/2 + Y, - Z
SYMM  1/2 + X, 1/2 - Y, - Z
SFAC  C    H    N    O
UNIT  120  140  4    32
MERG   2
DFIX 1.39 0.01 C11 C1 C11' C1'
DFIX 1.39 0.01 C1 C2 C1' C2'
DFIX 1.39 0.01 C2 C3 C2' C3'
DFIX 1.39 0.01 C3 C4 C3' C4'
DFIX 1.39 0.01 C4 C5 C4' C5'
DFIX 1.39 0.01 C5 C6 C5' C6'
DFIX 1.39 0.01 C6 C7 C6' C7'
DFIX 1.39 0.01 C7 C8 C7' C8'
DFIX 1.39 0.01 C8 C9 C8' C9'
DFIX  1.39 0.01 C12 C1 C12' C1'
DFIX 1.39 0.01 C10 C9 C10' C9'
DFIX 1.39 0.01 C11 C10 C11' C10'
DFIX 1.50 0.01 C11 C16 C11' C16
DFIX 1.30 0.01 C10 O1 C10' O1'
SADI 0.01 C17 O2 C17 O2'
SADI 0.01 C17 O3 C17 O3'
SADI 0.01 O3 C18 O3' C18'
SADI 0.01 C18 C19 C18' C19'
SADI 0.01 C28 C29 C28 C29'
SADI 0.01 C28 C30 C28 C30'
SADI 0.01 O6 C25 O6 C25'
SADI 0.01 O5 C25 O5 C25'
SADI 0.01 C25 C26 C25' C26'
SADI 0.01 C25 C27 C25' C27'
SIMU 0.01 O1 > C13
SIMU 0.01 O1' > C13'
SIMU 0.01 O3 > C19
SIMU 0.01 O3' > C19'
SIMU 0.01 C25 > C27'
SIMU 0.01 C29 > C30'
FMAP   2
PLAN   25
SIZE     0.25   0.25   0.30
ACTA
BOND   $H
CONF
HTAB
L.S.  20
WGHT    0.047600    0.207700
EXTI    0.009935
FVAR       0.52671   0.53195   0.61531   0.65969
C16   1    0.151479    0.196592    0.205363    11.00000    0.05248    0.04762 =
         0.06049    0.00540    0.01277   -0.00236
AFIX  13
H16   2    0.177100    0.211929    0.297910    11.00000   -1.20000
AFIX   0
C15   1    0.067949    0.180447    0.249147    11.00000    0.04741    0.05006 =
         0.04968    0.00165    0.00182   -0.00032
AFIX  13
H15   2    0.035044    0.187225    0.161004    11.00000   -1.20000
AFIX   0
C14   1    0.071147    0.100317    0.286582    11.00000    0.06139    0.05065 =
         0.06393   -0.00785    0.02015   -0.00902
PART    1
AFIX  23
H14A  2    0.057160    0.092619    0.390626    21.00000   -1.20000
H14B  2    0.035301    0.073838    0.223921    21.00000   -1.20000
PART    2
H14C  2    0.057449    0.092624    0.390773   -21.00000   -1.20000
H14D  2    0.035133    0.073876    0.224215   -21.00000   -1.20000
AFIX   0
PART    0
C17   1    0.161635    0.257777    0.096548    11.00000    0.07840    0.04946 =
         0.07718    0.00399    0.02375    0.00114
C20   1    0.040708    0.230668    0.372673    11.00000    0.04038    0.04209 =
         0.05651    0.00534   -0.00295    0.00359
AFIX  13
H20   2    0.051259    0.280207    0.340477    11.00000   -1.20000
AFIX   0
C21   1    0.084718    0.271827    0.609752    11.00000    0.04979    0.04695 =
         0.06205   -0.00885   -0.00259   -0.00037
AFIX  13
H21   2    0.103988    0.253214    0.705478    11.00000   -1.20000
AFIX   0
C22   1    0.005329    0.304680    0.633716    11.00000    0.05364    0.04702 =
         0.08361   -0.01665    0.01040   -0.00003
AFIX  13
H22   2   -0.003806    0.312186    0.740988    11.00000   -1.20000
AFIX   0
C23   1   -0.060410    0.262196    0.566273    11.00000    0.03890    0.04854 =
         0.08415   -0.01012    0.00925    0.00183
AFIX  13
H23   2   -0.106177    0.292883    0.558118    11.00000   -1.20000
AFIX   0
C24   1   -0.043896    0.226216    0.414773    11.00000    0.04027    0.05223 =
         0.06515   -0.00208   -0.00469    0.00218
AFIX  13
H24   2   -0.075281    0.248803    0.336463    11.00000   -1.20000
AFIX   0
C28   1   -0.106389    0.147521    0.573682    11.00000    0.05731    0.06525 =
         0.08162   -0.00967    0.01462   -0.01999
O4    4    0.086682    0.216588    0.502779    11.00000    0.04506    0.04374 =
         0.05511   -0.00422   -0.00450    0.00920
O5    4    0.130930    0.330137    0.564259    11.00000    0.04169    0.04602 =
         0.11479   -0.00642   -0.00072   -0.00021
O6    4    0.009465    0.371829    0.559524    11.00000    0.04407    0.04433 =
         0.15060   -0.00437    0.00308    0.00404
O7    4   -0.067250    0.153712    0.435112    11.00000    0.05144    0.05994 =
         0.07949   -0.01616    0.01485   -0.01213
O8    4   -0.075652    0.203798    0.663999    11.00000    0.06847    0.06652 =
         0.07320   -0.01051    0.01149   -0.01854
PART    1
O1    4    0.304635    0.122903    0.320666    21.00000    0.06735    0.10410 =
         0.06061   -0.00715   -0.01458   -0.00221
C11   1    0.188878    0.124503    0.162343    21.00000    0.04759    0.04976 =
         0.05006    0.01120    0.01082    0.00217
C1    1    0.184110    0.116444   -0.002062    21.00000    0.07025    0.04183 =
         0.06107   -0.00008   -0.00874    0.00017
C2    1    0.124644    0.111451   -0.103063    21.00000    0.08044    0.05376 =
         0.05508   -0.00189   -0.00439   -0.00167
AFIX  43
H2    2    0.073875    0.112943   -0.069903    21.00000   -1.20000
AFIX   0
C3    1    0.140659    0.104118   -0.255896    21.00000    0.11599    0.06664 =
         0.05080   -0.00155   -0.02028   -0.00162
AFIX  43
H3    2    0.099734    0.101290   -0.322916    21.00000   -1.20000
AFIX   0
C4    1    0.215458    0.100887   -0.311622    21.00000    0.12911    0.06445 =
         0.03933   -0.00955    0.00059   -0.00243
AFIX  43
H4    2    0.224050    0.097519   -0.414279    21.00000   -1.20000
AFIX   0
C5    1    0.277705    0.102754   -0.211744    21.00000    0.11052    0.04443 =
         0.05516   -0.00547    0.02699   -0.00357
C6    1    0.356050    0.100616   -0.244181    21.00000    0.11851    0.06194 =
         0.08045   -0.01397    0.04661   -0.00205
AFIX  43
H6    2    0.370849    0.097172   -0.344114    21.00000   -1.20000
AFIX   0
C7    1    0.413911    0.103354   -0.134958    21.00000    0.08539    0.08367 =
         0.08870   -0.00733    0.04573   -0.00130
AFIX  43
H7    2    0.465475    0.101856   -0.163093    21.00000   -1.20000
AFIX   0
C8    1    0.394136    0.108298    0.015056    21.00000    0.06481    0.07867 =
         0.08702   -0.01212    0.02263   -0.00478
AFIX  43
H8    2    0.432391    0.109200    0.088017    21.00000   -1.20000
AFIX   0
C9    1    0.317517    0.111889    0.056194    21.00000    0.04718    0.05071 =
         0.05698   -0.01704    0.01782   -0.00356
C12   1    0.259603    0.109774   -0.057055    21.00000    0.09213    0.03852 =
         0.03842   -0.00644    0.01374   -0.00454
C10   1    0.275157    0.118537    0.196971    21.00000    0.04046    0.05537 =
         0.04457   -0.01310   -0.01258    0.00540
N1    3    0.146484    0.076382    0.260841    21.00000    0.05065    0.04758 =
         0.06389    0.01023    0.01387    0.00225
C13   1    0.144045   -0.004598    0.177770    21.00000    0.09654    0.04045 =
         0.11023    0.00468    0.05461    0.00697
AFIX  33
H13A  2    0.195696   -0.020772    0.159096    21.00000   -1.50000
H13B  2    0.116689   -0.000998    0.084547    21.00000   -1.50000
H13C  2    0.118351   -0.038422    0.242071    21.00000   -1.50000
AFIX   0
O2    4    0.113618    0.285354    0.017734    21.00000    0.06959    0.07420 =
         0.09344    0.03227    0.01837    0.01258
O3    4    0.236699    0.268676    0.073164    21.00000    0.06031    0.04910 =
         0.05744    0.00740    0.01739   -0.00617
C18   1    0.262402    0.317819   -0.043477    21.00000    0.08027    0.04913 =
         0.09153    0.01660    0.04508    0.00395
AFIX  23
H18A  2    0.247140    0.366848   -0.020064    21.00000   -1.20000
H18B  2    0.240225    0.304513   -0.139365    21.00000   -1.20000
AFIX   0
C19   1    0.347401    0.311744   -0.048404    21.00000    0.08218    0.09385 =
         0.07461    0.02506    0.03088   -0.02136
AFIX  33
H19A  2    0.367561    0.345536   -0.119848    21.00000   -1.50000
H19B  2    0.361531    0.263704   -0.077510    21.00000   -1.50000
H19C  2    0.368230    0.322051    0.048949    21.00000   -1.50000
AFIX   0
PART    2
O1'   4    0.272367    0.102956    0.336768   -21.00000    0.09246    0.12636 =
         0.03613    0.00933    0.00325    0.04194
C11'  1    0.182113    0.125302    0.132227   -21.00000    0.04978    0.04595 =
         0.05041    0.00590    0.00543   -0.00037
C1'   1    0.200243    0.117655   -0.031771   -21.00000    0.05415    0.04654 =
         0.03186   -0.00571   -0.00695    0.00774
C2'   1    0.159338    0.120513   -0.163764   -21.00000    0.06379    0.06545 =
         0.04829   -0.01018   -0.01486    0.01359
AFIX  43
H2'   2    0.106330    0.127394   -0.158766   -21.00000   -1.20000
AFIX   0
C3'   1    0.193276    0.113630   -0.304297   -21.00000    0.08860    0.07005 =
         0.04126   -0.00194   -0.01972    0.03356
AFIX  43
H3'   2    0.162717    0.111693   -0.389828   -21.00000   -1.20000
AFIX   0
C4'   1    0.273914    0.109609   -0.316645   -21.00000    0.10443    0.06231 =
         0.03884    0.00408   -0.00095    0.01680
AFIX  43
H4'   2    0.296525    0.108800   -0.411136   -21.00000   -1.20000
AFIX   0
C5'   1    0.320415    0.106823   -0.189765   -21.00000    0.06491    0.04764 =
         0.04760    0.00218    0.01304    0.01017
C6'   1    0.400469    0.100393   -0.185677   -21.00000    0.05820    0.06346 =
         0.05170   -0.00702    0.01686    0.00344
AFIX  43
H6'   2    0.428424    0.099561   -0.274589   -21.00000   -1.20000
AFIX   0
C7'   1    0.438832    0.095188   -0.047992   -21.00000    0.05969    0.07011 =
         0.06338   -0.00664    0.01396    0.00015
AFIX  43
H7'   2    0.492232    0.091124   -0.047410   -21.00000   -1.20000
AFIX   0
C8'   1    0.399115    0.095916    0.089446   -21.00000    0.06622    0.04559 =
         0.04901   -0.00077   -0.00340   -0.00295
AFIX  43
H8'   2    0.425280    0.090499    0.179714   -21.00000   -1.20000
AFIX   0
C9'   1    0.319166    0.105016    0.086436   -21.00000    0.06539    0.04095 =
         0.04687    0.00231   -0.00198   -0.00023
C12'  1    0.280980    0.110010   -0.053508   -21.00000    0.05937    0.03256 =
         0.03431    0.00124    0.01036    0.00437
C10'  1    0.259924    0.110656    0.199592   -21.00000    0.08463    0.07170 =
         0.03609    0.00783    0.01521    0.01628
N1'   3    0.120715    0.069460    0.165404   -21.00000    0.06144    0.04257 =
         0.07162   -0.01331    0.02016   -0.01000
C13'  1    0.155705    0.001012    0.233485   -21.00000    0.07245    0.04222 =
         0.05986   -0.00904    0.01366   -0.01111
AFIX  33
H13D  2    0.188434   -0.021858    0.160937   -21.00000   -1.50000
H13E  2    0.115166   -0.031470    0.261717   -21.00000   -1.50000
H13F  2    0.185429    0.013496    0.320439   -21.00000   -1.50000
AFIX   0
O2'   4    0.109856    0.297316    0.058936   -21.00000    0.13237    0.10042 =
         0.15505    0.06677    0.06881    0.05493
O3'   4    0.235578    0.274142    0.084621   -21.00000    0.11622    0.08210 =
         0.11678    0.00814    0.04692   -0.04002
C18'  1    0.251707    0.333287   -0.016445   -21.00000    0.16416    0.08503 =
         0.13926    0.02070    0.08781   -0.02295
AFIX  23
H18C  2    0.263359    0.376850    0.039269   -21.00000   -1.20000
H18D  2    0.207889    0.342498   -0.081147   -21.00000   -1.20000
AFIX   0
C19'  1    0.318936    0.310160   -0.105167   -21.00000    0.27323    0.09103 =
         0.14717    0.04116    0.11281    0.05225
AFIX  33
H19D  2    0.329132    0.345084   -0.182064   -21.00000   -1.50000
H19E  2    0.308414    0.264244   -0.150402   -21.00000   -1.50000
H19F  2    0.363050    0.306089   -0.040821   -21.00000   -1.50000
AFIX   0
PART    1
C25   1    0.087544    0.394603    0.582642    41.00000    0.04499    0.04095 =
         0.09766   -0.00445    0.00292   -0.00255
C26   1    0.107120    0.441227    0.453652    41.00000    0.08310    0.07985 =
         0.14080    0.02420   -0.00348   -0.00294
AFIX  33
H26A  2    0.159061    0.458284    0.464044    41.00000   -1.50000
H26B  2    0.072516    0.481576    0.450716    41.00000   -1.50000
H26C  2    0.102487    0.414084    0.362475    41.00000   -1.50000
AFIX   0
C27   1    0.104090    0.430143    0.731887    41.00000    0.08109    0.06257 =
         0.11233   -0.02708   -0.01876   -0.00370
AFIX  33
H27A  2    0.157346    0.443956    0.736082    41.00000   -1.50000
H27B  2    0.093145    0.396866    0.811504    41.00000   -1.50000
H27C  2    0.072277    0.472155    0.742758    41.00000   -1.50000
AFIX   0
PART    2
C25'  1    0.087565    0.393510    0.527695   -41.00000    0.04429    0.04903 =
         0.11523   -0.00934   -0.00810    0.00356
C26'  1    0.103767    0.429333    0.381678   -41.00000    0.05005    0.06262 =
         0.14846    0.03449   -0.01767   -0.02517
AFIX  33
H26D  2    0.157609    0.440771    0.375423   -41.00000   -1.50000
H26E  2    0.074051    0.472839    0.374332   -41.00000   -1.50000
H26F  2    0.090087    0.397481    0.301147   -41.00000   -1.50000
AFIX   0
C27'  1    0.099193    0.445680    0.656013   -41.00000    0.06130    0.08476 =
         0.12504   -0.02234   -0.01570   -0.00281
AFIX  33
H27D  2    0.149993    0.465959    0.650336   -41.00000   -1.50000
H27E  2    0.093304    0.420622    0.749468   -41.00000   -1.50000
H27F  2    0.061664    0.483573    0.649681   -41.00000   -1.50000
AFIX   0
PART    1
C29   1   -0.190986    0.161752    0.538515    31.00000    0.04123    0.11956 =
         0.09930   -0.03297    0.03021   -0.02611
AFIX  33
H29A  2   -0.220756    0.158068    0.628878    31.00000   -1.50000
H29B  2   -0.208996    0.126857    0.467187    31.00000   -1.50000
H29C  2   -0.196472    0.209291    0.497335    31.00000   -1.50000
AFIX   0
C30   1   -0.090665    0.078575    0.658077    31.00000    0.11424    0.06577 =
         0.11654    0.00024    0.03567   -0.02258
AFIX  33
H30A  2   -0.118881    0.078790    0.750626    31.00000   -1.50000
H30B  2   -0.036544    0.074917    0.678873    31.00000   -1.50000
H30C  2   -0.106569    0.038153    0.598424    31.00000   -1.50000
AFIX   0
PART    2
C29'  1   -0.193606    0.151292    0.575890   -31.00000    0.07305    0.14727 =
         0.12189   -0.01927    0.01957   -0.04204
AFIX  33
H29D  2   -0.211667    0.145618    0.676911   -31.00000   -1.50000
H29E  2   -0.214339    0.113483    0.514469   -31.00000   -1.50000
H29F  2   -0.210053    0.197162    0.537686   -31.00000   -1.50000
AFIX   0
C30'  1   -0.076304    0.075028    0.623142   -31.00000    0.15908    0.07443 =
         0.07150    0.01085    0.01893   -0.01064
AFIX  33
H30D  2   -0.096092    0.063917    0.720935   -31.00000   -1.50000
H30E  2   -0.021044    0.076308    0.626633   -31.00000   -1.50000
H30F  2   -0.092629    0.038724    0.553336   -31.00000   -1.50000
HKLF 4
;
