# Supplementary material for: Ethyl 1′-methyl-2-oxo-4′-[(3aR,5R,5aS,8aS,8bR)-2,2,7,7-tetra­methyl­tetra­hydro-3aH-bis­[1,3]dioxolo[4,5-b:4′,5′-d]pyran-5-yl]-2H-spiro­[ace­naphthyl­ene-1,2′-pyrrolidine]-3′-carboxyl­ate
Source: Acta Crystallogr Sect E Struct Rep Online. 2013 Sep 7;69(Pt 10):o1517–8. doi: 10.1107/S1600536813024586 (PMC3790386; doi:10.1107/S1600536813024586)
Supplement: Supplementary file 2 [file e-69-o1517-Isup2.hkl]

# 
# h,k,l, Fc-squared, Fo-squared, sigma(Fo-squared) and status flag 
# 
data_I
_shelx_title ' 74B in P2(1)2(1)2' 
_shelx_refln_list_code          4 
_shelx_F_calc_maximum      226.87 
_exptl_crystal_F_000      1144.00 
_reflns_d_resolution_high  0.8335 
 
loop_ 
 _symmetry_equiv_pos_as_xyz 
 'x, y, z' 
 '-x, -y, z' 
 '-x+1/2, y+1/2, -z' 
 'x+1/2, -y+1/2, -z' 
 
_cell_length_a    17.3582 
_cell_length_b    18.5489 
_cell_length_c     8.9213 
_cell_angle_alpha  90.000 
_cell_angle_beta   90.000 
_cell_angle_gamma  90.000 
 
_shelx_F_squared_multiplier     1.000 
 
loop_ 
 _refln_index_h 
 _refln_index_k 
 _refln_index_l 
 _refln_F_squared_calc 
 _refln_F_squared_meas 
 _refln_F_squared_sigma 
 _refln_observed_status 
   2   0   0       33.10       22.22      1.88 o 
   4   0   0    18228.31    18748.04    232.05 o 
   6   0   0    12842.45    12434.11    190.82 o 
   8   0   0      571.63      570.93     13.33 o 
  10   0   0      566.77      638.94     15.51 o 
  12   0   0      986.27     1010.47     23.06 o 
  14   0   0      124.28      142.77     10.01 o 
  16   0   0       85.50       84.52     13.66 o 
  18   0   0        2.00       -1.35      5.03 o 
  20   0   0        8.12       18.83      4.57 o 
   2   1   0     5154.14     4821.38    118.66 o 
   3   1   0     1963.77     1698.23     15.47 o 
   4   1   0       51.08       37.62      1.47 o 
   5   1   0        5.92        6.40      1.20 o 
   6   1   0     5645.76     5807.76     65.51 o 
   7   1   0        1.23        6.55      1.55 o 
   8   1   0      610.05      663.71     10.65 o 
   9   1   0     4278.04     4373.86     56.65 o 
  10   1   0      326.65      311.63      6.70 o 
  11   1   0      126.16      136.70      4.69 o 
  12   1   0      160.51      152.23      5.23 o 
  13   1   0        2.31        4.12      2.69 o 
  14   1   0      291.27      278.62      9.19 o 
  15   1   0      185.21      167.20      7.02 o 
  16   1   0      151.34      147.58      6.26 o 
  17   1   0       22.14       28.39      4.08 o 
  18   1   0        0.37       -1.31      2.83 o 
  19   1   0        4.71        4.14      3.20 o 
  20   1   0       25.34       20.06      3.78 o 
   0   2   0    33703.95    29532.43    755.97 o 
   1   2   0    12973.64    11006.19    433.05 o 
   2   2   0     3490.24     3363.48     30.12 o 
   3   2   0    10020.92    10313.98     90.84 o 
   4   2   0      984.08      960.99      9.21 o 
   5   2   0      196.56      203.05      4.45 o 
   6   2   0     1513.46     1573.74     18.95 o 
   7   2   0     2726.32     2505.67     29.52 o 
   8   2   0      500.08      533.48      8.18 o 
   9   2   0      335.73      365.03      7.30 o 
  10   2   0      490.30      486.93      9.04 o 
  11   2   0      144.68      158.98      5.48 o 
  12   2   0      117.20      106.14      4.45 o 
  13   2   0       92.10       74.29      4.10 o 
  14   2   0       62.95       55.89      4.21 o 
  15   2   0       16.56       22.17      3.01 o 
  16   2   0       18.42       23.49      3.56 o 
  17   2   0       21.78       17.97      3.27 o 
  18   2   0        3.02        4.77      3.02 o 
  19   2   0        1.36       -3.07      3.07 o 
  20   2   0        0.28       -1.93      3.30 o 
   1   3   0     1203.35     1139.71      9.57 o 
   2   3   0      933.14     1028.72      9.01 o 
   3   3   0      504.14      464.41      4.76 o 
   4   3   0      610.08      575.30      6.78 o 
   5   3   0     1143.35     1218.95     13.50 o 
   6   3   0      384.98      424.65      5.69 o 
   7   3   0     5421.99     5685.34     58.90 o 
   8   3   0     1530.29     1477.76     16.86 o 
   9   3   0     4108.76     4307.37     45.54 o 
  10   3   0       73.28       73.01      6.42 o 
  11   3   0      125.17      129.98      3.90 o 
  12   3   0       10.20       16.19      2.25 o 
  13   3   0       11.37       13.30      2.45 o 
  14   3   0      394.53      351.55      7.42 o 
  15   3   0        0.05        1.66      2.68 o 
  16   3   0      112.77      115.86      4.94 o 
  17   3   0       25.30       21.08      3.34 o 
  18   3   0        4.71       14.65      5.24 o 
  19   3   0        0.01       -2.02      3.08 o 
  20   3   0       26.50       29.36      4.09 o 
   0   4   0    38504.61    42658.67   1074.36 o 
   1   4   0    21688.43    22474.92    195.92 o 
   2   4   0     9283.20     9683.11     85.89 o 
   3   4   0      955.74      976.23      9.84 o 
   4   4   0      280.56      268.69      4.07 o 
   5   4   0       45.89       47.53      1.57 o 
   6   4   0      206.53      252.57      3.97 o 
   7   4   0      105.89      118.78      2.91 o 
   8   4   0       20.91       25.82      3.25 o 
   9   4   0      495.43      504.94      7.29 o 
  10   4   0     2407.29     2622.47     28.89 o 
  11   4   0        0.78        7.97      1.88 o 
  12   4   0        0.04        1.95      1.98 o 
  13   4   0      172.48      174.83      5.05 o 
  14   4   0       18.17       14.69      2.80 o 
  15   4   0       50.10       51.60      3.81 o 
  16   4   0      248.50      280.37      7.16 o 
  17   4   0      125.80      139.99      6.06 o 
  18   4   0        0.01        3.68      3.05 o 
  19   4   0       25.12       21.16      5.94 o 
  20   4   0       16.49       17.67      3.98 o 
   1   5   0     5816.25     5866.49     61.62 o 
   2   5   0     5322.68     5310.94     47.34 o 
   3   5   0      355.04      339.91      4.24 o 
   4   5   0       43.50       44.80      2.28 o 
   5   5   0        2.26       -0.62      0.62 o 
   6   5   0       19.69       20.73      1.62 o 
   7   5   0     2676.65     2720.66     29.13 o 
   8   5   0     1766.14     1766.30     19.78 o 
   9   5   0       63.09       63.80      2.51 o 
  10   5   0       10.41        8.31      1.81 o 
  11   5   0       69.31       60.03      2.75 o 
  12   5   0       33.53       29.29      2.70 o 
  13   5   0      322.29      315.39      6.84 o 
  14   5   0      188.47      192.30      6.07 o 
  15   5   0      236.47      248.79      6.61 o 
  16   5   0      110.14       98.62      4.93 o 
  17   5   0       66.06       73.37      4.39 o 
  18   5   0       49.41       72.76      4.60 o 
  19   5   0        0.69        0.71      3.13 o 
  20   5   0        8.36        6.71      4.52 o 
   0   6   0    17920.70    18045.36    451.58 o 
   1   6   0    29045.45    31756.33    362.56 o 
   2   6   0       27.14       25.97      1.10 o 
   3   6   0     1070.27     1066.09     12.73 o 
   4   6   0      155.95      155.41      2.59 o 
   5   6   0        1.10        0.53      0.98 o 
   6   6   0     3789.84     3729.26     42.83 o 
   7   6   0      219.56      202.05      3.74 o 
   8   6   0      182.82      167.94      3.59 o 
   9   6   0      356.63      366.18      6.88 o 
  10   6   0       62.61       65.71      2.75 o 
  11   6   0       83.46       71.93      2.91 o 
  12   6   0       73.88       80.48      3.57 o 
  13   6   0        0.37        0.41      2.24 o 
  14   6   0      299.05      307.41      7.17 o 
  15   6   0      125.47      136.40      5.20 o 
  16   6   0      212.01      206.20      6.38 o 
  17   6   0        1.62        4.21      3.04 o 
  18   6   0        3.13        7.74      3.34 o 
  19   6   0        1.94        1.24      6.03 o 
  20   6   0        9.13       12.01      6.68 o 
   1   7   0        1.65        9.59      3.06 o 
   2   7   0       13.90       15.98      0.85 o 
   3   7   0     1843.42     1926.24     22.31 o 
   4   7   0        6.46        6.60      1.01 o 
   5   7   0      198.45      175.03      3.03 o 
   6   7   0       57.59       54.83      1.90 o 
   7   7   0      105.71      116.86      3.13 o 
   8   7   0       60.44       52.63      3.54 o 
   9   7   0      181.28      158.93      3.74 o 
  10   7   0      474.42      466.59      7.19 o 
  11   7   0      167.42      163.19      4.18 o 
  12   7   0      103.54      109.30      3.75 o 
  13   7   0       79.15       78.51      3.83 o 
  14   7   0       53.23       50.53      3.66 o 
  15   7   0       15.10       17.39      3.16 o 
  16   7   0       65.28       70.21      4.35 o 
  17   7   0      133.77      137.37      8.39 o 
  18   7   0        3.57        4.96      4.22 o 
  19   7   0       15.07       18.07      4.73 o 
   0   8   0     4299.53     4154.85    107.44 o 
   1   8   0     9475.77     9802.19    175.12 o 
   2   8   0     2374.74     2415.56     31.40 o 
   3   8   0      396.69      434.00      5.80 o 
   4   8   0     2409.29     2503.63     28.89 o 
   5   8   0       32.38       49.60      2.08 o 
   6   8   0      352.84      340.58      4.99 o 
   7   8   0       36.19       36.85      2.15 o 
   8   8   0      979.22     1004.75     13.41 o 
   9   8   0        6.66        5.06      1.67 o 
  10   8   0       42.50       38.42      2.35 o 
  11   8   0        3.87        3.58      1.88 o 
  12   8   0       13.71       10.46      2.40 o 
  13   8   0       86.69       88.75      5.11 o 
  14   8   0       95.38       96.98      4.44 o 
  15   8   0       18.61       13.58      3.19 o 
  16   8   0        0.38        1.52      3.86 o 
  17   8   0       25.29       38.13      5.47 o 
  18   8   0        4.69        4.76      6.11 o 
  19   8   0        3.53        3.54      4.45 o 
   1   9   0      238.73      226.43     10.43 o 
   2   9   0      462.33      553.88      8.31 o 
   3   9   0        6.88        7.85      1.56 o 
   4   9   0      405.01      373.79      5.98 o 
   5   9   0      212.20      214.11      3.83 o 
   6   9   0      298.21      312.40      6.00 o 
   7   9   0     1347.19     1383.42     15.81 o 
   8   9   0       12.21       12.13      1.69 o 
   9   9   0      436.40      437.52      7.40 o 
  10   9   0        9.57       12.37      1.88 o 
  11   9   0       48.65       48.32      2.72 o 
  12   9   0       56.17       58.65      3.36 o 
  13   9   0      330.25      316.64      7.50 o 
  14   9   0       95.17      102.32      5.90 o 
  15   9   0        7.61        7.39      4.05 o 
  16   9   0        3.42        4.74      5.08 o 
  17   9   0      107.96       94.99      6.47 o 
  18   9   0        0.03       -2.04      3.97 o 
  19   9   0        0.00       -4.89      5.77 o 
   0  10   0     9193.44     9348.91    237.45 o 
   1  10   0     2297.81     2235.70     58.90 o 
   2  10   0      417.16      418.65     11.21 o 
   3  10   0      130.22      146.13      4.26 o 
   4  10   0       97.21       87.23      2.37 o 
   5  10   0      211.38      219.71      3.91 o 
   6  10   0       54.18       60.97      2.69 o 
   7  10   0       22.94       18.77      1.80 o 
   8  10   0        0.55        2.28      1.58 o 
   9  10   0      265.92      279.71      5.15 o 
  10  10   0       55.70       72.99      3.27 o 
  11  10   0      116.93      119.63      4.28 o 
  12  10   0      220.13      204.48      5.99 o 
  13  10   0       26.44       24.16      5.32 o 
  14  10   0       97.11       99.62      5.97 o 
  15  10   0       78.08       76.55      5.87 o 
  16  10   0       28.69       33.97      4.94 o 
  17  10   0        1.72        4.25      4.60 o 
  18  10   0       15.48        7.36      4.65 o 
   1  11   0        0.26       10.27      4.47 o 
   2  11   0        2.70        2.34      3.97 o 
   3  11   0       26.02       25.45      5.30 o 
   4  11   0      562.44      564.11     10.19 o 
   5  11   0       58.79       67.06      2.74 o 
   6  11   0      108.40      103.49      2.85 o 
   7  11   0       10.04       14.63      1.71 o 
   8  11   0       10.48       15.30      1.87 o 
   9  11   0       10.98       13.45      2.07 o 
  10  11   0      345.00      332.80      6.54 o 
  11  11   0        6.94        7.19      4.02 o 
  12  11   0       33.80       25.73      4.10 o 
  13  11   0      446.23      444.03     15.16 o 
  14  11   0        4.20        5.87      3.94 o 
  15  11   0       44.45       47.73      5.26 o 
  16  11   0       94.80       92.76      9.42 o 
  17  11   0        2.78       -4.18      5.07 o 
  18  11   0        4.14        7.85      5.37 o 
   0  12   0      240.23      240.33     12.88 o 
   1  12   0     4113.45     4021.89     75.33 o 
   2  12   0        3.40        2.42      3.67 o 
   3  12   0       16.95        9.08      5.01 o 
   4  12   0      590.76      579.96     21.57 o 
   5  12   0      188.40      176.23      3.26 o 
   6  12   0      104.04      114.82      2.96 o 
   7  12   0       77.52       72.79      2.73 o 
   8  12   0       36.73       35.61      2.24 o 
   9  12   0      160.42      170.81      7.15 o 
  10  12   0      680.03      660.50     27.09 o 
  11  12   0       22.74       23.76      4.63 o 
  12  12   0       69.82       65.77      6.15 o 
  13  12   0       28.36       23.30      5.03 o 
  14  12   0        2.53        4.62      4.67 o 
  15  12   0        9.18       17.26      5.03 o 
  16  12   0        9.16        5.63      5.80 o 
  17  12   0        3.39       -0.80      5.21 o 
   1  13   0      457.15      561.66     21.27 o 
   2  13   0      183.70      197.03      8.45 o 
   3  13   0      233.70      250.29     13.71 o 
   4  13   0       44.75       54.15      7.43 o 
   5  13   0       33.45       33.99      6.81 o 
   6  13   0       10.28       10.73      1.43 o 
   7  13   0        2.16        2.06      1.97 o 
   8  13   0      114.84       99.72      4.58 o 
   9  13   0      164.78      182.75      9.14 o 
  10  13   0       24.39       37.61      3.67 o 
  11  13   0        1.19       11.20      4.32 o 
  12  13   0      144.00      147.65      8.01 o 
  13  13   0       10.86       13.22     11.55 o 
  14  13   0       52.68       53.00      9.07 o 
  15  13   0       29.40       32.75      5.79 o 
  16  13   0       13.89       22.15      5.70 o 
   0  14   0      506.43      480.38     19.61 o 
   1  14   0      618.84      650.53     17.52 o 
   2  14   0      922.86      937.69     22.13 o 
   3  14   0      275.31      236.35     13.46 o 
   4  14   0      180.89      163.13     12.12 o 
   5  14   0      184.66      196.02     12.95 o 
   6  14   0       25.49       25.45      7.25 o 
   7  14   0        1.41       -1.92      1.92 o 
   8  14   0       36.21       38.17      3.12 o 
   9  14   0        9.67       12.99      3.84 o 
  10  14   0       48.19       36.29      4.91 o 
  11  14   0        6.60        5.08      5.48 o 
  12  14   0        0.01        5.82      4.41 o 
  13  14   0        9.51       15.38      6.92 o 
  14  14   0        9.29       14.30      4.93 o 
  15  14   0       10.47       18.11      5.65 o 
  16  14   0       34.69       53.14      9.39 o 
   1  15   0      120.37      127.02      7.66 o 
   2  15   0      120.08      123.38      7.66 o 
   3  15   0     1335.56     1279.95     40.87 o 
   4  15   0       58.94       49.10      8.18 o 
   5  15   0      154.32      134.48     11.40 o 
   6  15   0        5.50        2.02      6.85 o 
   7  15   0       45.17       44.41      8.98 o 
   8  15   0      112.93      103.86      4.19 o 
   9  15   0       48.93       52.77      3.86 o 
  10  15   0       57.13       51.79      5.20 o 
  11  15   0        7.18       10.15      4.23 o 
  12  15   0       16.50       12.13      7.48 o 
  13  15   0       94.37      111.75      7.58 o 
  14  15   0       41.61       40.91      6.12 o 
  15  15   0        4.53        5.20      5.46 o 
   0  16   0        5.04        0.76      5.98 o 
   1  16   0      235.16      223.68     11.74 o 
   2  16   0       91.59       90.80      8.78 o 
   3  16   0       19.38       30.39      8.25 o 
   4  16   0       52.64       70.73      9.66 o 
   5  16   0      211.78      220.55     15.18 o 
   6  16   0      918.21     1031.18     36.07 o 
   7  16   0       43.33       45.39      9.48 o 
   8  16   0       41.34       45.21      9.26 o 
   9  16   0      123.20      132.61      5.26 o 
  10  16   0        0.54       -3.10      3.80 o 
  11  16   0       13.00        9.90      4.24 o 
  12  16   0        1.38        3.79      4.46 o 
  13  16   0        0.86       14.65      5.10 o 
  14  16   0       12.45       10.89      7.93 o 
   1  17   0       92.36       99.56      7.71 o 
   2  17   0        7.09        4.90      6.88 o 
   3  17   0        8.51       -0.94      7.10 o 
   4  17   0      181.79      160.45     13.06 o 
   5  17   0      109.41      117.07     11.79 o 
   6  17   0       14.16       24.26      7.68 o 
   7  17   0       77.35       86.78     11.07 o 
   8  17   0       94.27       92.70     11.25 o 
   9  17   0       27.53       25.34      8.65 o 
  10  17   0       20.96       27.29      2.97 o 
  11  17   0        9.23        6.51      4.00 o 
  12  17   0       10.67       13.04      4.67 o 
  13  17   0       92.44      108.25      7.66 o 
   0  18   0      792.12      798.26     30.81 o 
   1  18   0       22.00       31.53      6.33 o 
   2  18   0      138.87      146.80     13.34 o 
   3  18   0       15.39       13.59      8.18 o 
   4  18   0       14.08       11.61      7.39 o 
   5  18   0        1.63        2.20      7.10 o 
   6  18   0      150.15      137.31     12.95 o 
   7  18   0       66.52       68.32      9.88 o 
   8  18   0       15.59       16.11      8.36 o 
   9  18   0       38.64       23.50      9.12 o 
  10  18   0        2.16        3.78      8.40 o 
  11  18   0        1.51        3.65      3.41 o 
  12  18   0       11.12        5.81      4.23 o 
   1  19   0        5.42        6.67      9.28 o 
   2  19   0      261.62      243.62     17.42 o 
   3  19   0       55.37       66.15     10.89 o 
   4  19   0       78.37       79.50     11.14 o 
   5  19   0        2.59        3.53      7.10 o 
   6  19   0       19.05        7.17      7.57 o 
   7  19   0       17.91       17.30      8.76 o 
   8  19   0       53.71       57.57     10.49 o 
   9  19   0        6.44        6.99      7.57 o 
  10  19   0        1.63       -5.98      8.00 o 
   0  20   0        0.05        2.09      7.68 o 
   1  20   0      104.74       94.97     11.61 o 
   2  20   0        3.38       12.80      8.76 o 
   3  20   0      163.63      146.04     14.21 o 
   4  20   0       33.49       39.47     10.38 o 
   5  20   0        2.93        3.39      8.36 o 
   6  20   0        0.73        4.54      8.40 o 
   7  20   0        0.29        4.54      7.79 o 
   8  20   0        1.98       19.07      9.26 o 
   9  20   0        0.00       11.32      9.01 o 
   1  21   0        7.22       16.69      9.08 o 
   2  21   0       35.86       29.45      9.48 o 
   3  21   0        0.02       10.99      8.69 o 
   4  21   0        0.13       10.60      8.61 o 
   5  21   0        0.04       -6.38      8.25 o 
   6  21   0       34.96        8.69      9.16 o 
   1  22   0        4.16       18.35      9.80 o 
   2  22   0       55.76       43.69     11.03 o 
   3  22   0        0.14        5.73      9.26 o 
   0   0   1     6813.94     5669.60    143.07 o 
   1   0   1      240.22      227.64      9.51 o 
   2   0   1    51470.73    56697.90    809.57 o 
   3   0   1     1238.83     1094.61     14.92 o 
   4   0   1      210.99      192.29      2.97 o 
   5   0   1       13.18       10.86      1.01 o 
   6   0   1     3188.13     3098.91     34.46 o 
   7   0   1      325.16      347.68      6.45 o 
   8   0   1     1371.92     1280.59     18.32 o 
   9   0   1     3278.92     3282.27     43.28 o 
  10   0   1      769.51      804.33     13.07 o 
  11   0   1     1019.78     1059.25     16.59 o 
  12   0   1       38.43       38.63      3.37 o 
  13   0   1        0.07        4.02      2.85 o 
  14   0   1      456.36      465.37     10.19 o 
  15   0   1       15.21       20.68      3.79 o 
  16   0   1        6.52        4.84      2.86 o 
  17   0   1        0.56       -2.71      2.71 o 
  18   0   1       31.54       32.19      3.57 o 
  19   0   1        2.36        6.64      3.81 o 
  20   0   1        6.40       15.56      5.84 o 
 -20   1   1       46.32       56.28      4.66 o 
 -19   1   1        1.84        0.81      3.53 o 
 -18   1   1        4.95        0.36      3.50 o 
 -17   1   1        4.46        2.25      3.51 o 
 -16   1   1      147.99      129.48      7.27 o 
 -15   1   1       54.13       51.91      5.27 o 
 -14   1   1      461.35      453.43     13.98 o 
 -13   1   1       19.70       15.16      3.00 o 
 -12   1   1      137.84      147.46      5.17 o 
 -11   1   1      330.72      305.12      7.03 o 
 -10   1   1      156.62      148.91      7.68 o 
  -9   1   1      372.17      303.04      8.92 o 
  -8   1   1        9.90        5.27      1.93 o 
  -7   1   1     3457.20     3539.43     37.36 o 
  -6   1   1     1411.70     1520.37     18.41 o 
  -5   1   1      978.40      941.43     12.25 o 
  -4   1   1      515.46      483.56      5.96 o 
  -3   1   1      439.32      459.76      5.29 o 
  -2   1   1      396.95      388.05      4.97 o 
  -1   1   1     1738.36     1578.00     66.68 o 
   0   1   1     4299.82     3776.49     67.98 o 
   1   1   1     1738.21     1605.48     57.72 o 
   2   1   1      396.28      382.95      5.16 o 
   3   1   1      439.42      475.30      5.15 o 
   4   1   1      515.32      486.11      5.45 o 
   5   1   1      977.13      931.52      9.84 o 
   6   1   1     1411.47     1511.40     18.29 o 
   7   1   1     3453.83     3546.58     37.32 o 
   8   1   1        9.82        7.76      1.94 o 
   9   1   1      372.09      309.16      6.61 o 
  10   1   1      156.40      169.45      4.95 o 
  11   1   1      330.64      313.84      7.08 o 
  12   1   1      138.18      141.08      4.23 o 
  13   1   1       19.67       20.49      2.60 o 
  14   1   1      461.17      452.91      8.53 o 
  15   1   1       54.22       51.55      3.56 o 
  16   1   1      148.07      139.34      5.12 o 
  17   1   1        4.47        6.09      2.86 o 
  18   1   1        4.96        0.80      2.91 o 
  19   1   1        1.84        2.23      3.78 o 
  20   1   1       46.34       53.19      5.53 o 
 -20   2   1        0.22       -0.32      4.06 o 
 -19   2   1       14.57       14.86      3.86 o 
 -18   2   1       27.27       26.45      4.31 o 
 -17   2   1       86.62       85.55      5.47 o 
 -16   2   1      105.17       99.80      5.57 o 
 -15   2   1      144.19      151.32      6.26 o 
 -14   2   1      109.39      103.89      5.11 o 
 -13   2   1      104.96      102.59      4.76 o 
 -12   2   1       21.07       31.83      5.52 o 
 -11   2   1      409.98      438.89      8.69 o 
 -10   2   1      254.18      259.66      6.10 o 
  -9   2   1     1014.19     1050.92     15.84 o 
  -8   2   1     1972.74     2000.23     24.05 o 
  -7   2   1      134.65      156.08      3.39 o 
  -6   2   1      539.95      516.36      7.38 o 
  -5   2   1      282.44      270.98      4.39 o 
  -4   2   1     5045.62     4824.77     49.45 o 
  -3   2   1    12066.94    12166.80    142.26 o 
  -2   2   1    19793.32    20414.23    505.95 o 
  -1   2   1    14770.52    15164.11    182.60 o 
   0   2   1     2857.04     2805.51     31.92 o 
   1   2   1    14775.42    15220.70    191.16 o 
   2   2   1    19785.41    20869.29    386.08 o 
   3   2   1    12066.89    12079.34    114.07 o 
   4   2   1     5050.74     4798.61     45.82 o 
   5   2   1      282.58      272.92      4.27 o 
   6   2   1      540.96      513.92      8.75 o 
   7   2   1      134.36      160.59      3.28 o 
   8   2   1     1971.32     1972.62     23.99 o 
   9   2   1     1014.47     1060.74     13.98 o 
  10   2   1      254.37      264.81      5.26 o 
  11   2   1      410.33      429.01      7.42 o 
  12   2   1       21.03       25.65      2.35 o 
  13   2   1      105.26      108.60      4.03 o 
  14   2   1      109.21      112.54      4.39 o 
  15   2   1      143.97      143.67      5.12 o 
  16   2   1      105.31      106.17      4.62 o 
  17   2   1       86.49       82.97      4.39 o 
  18   2   1       27.34       29.51      3.50 o 
  19   2   1       14.62       18.39      4.38 o 
  20   2   1        0.21       11.80      4.48 o 
 -20   3   1       35.27       40.73      4.38 o 
 -19   3   1        1.29       -1.60      2.99 o 
 -18   3   1        5.24        3.79      3.24 o 
 -17   3   1       15.72       17.59      3.38 o 
 -16   3   1      122.80      131.68      5.26 o 
 -15   3   1       99.51       87.98      5.21 o 
 -14   3   1       95.47      100.34      5.00 o 
 -13   3   1       55.88       55.49      3.91 o 
 -12   3   1       49.30       44.93      3.38 o 
 -11   3   1       80.54       83.14      3.83 o 
 -10   3   1       68.45       63.84      4.24 o 
  -9   3   1      180.63      182.08      4.00 o 
  -8   3   1      162.60      181.00      3.89 o 
  -7   3   1     4665.50     4861.98     50.58 o 
  -6   3   1      149.99      138.25      3.10 o 
  -5   3   1     2614.98     2591.23     27.28 o 
  -4   3   1     2010.37     2011.55     21.26 o 
  -3   3   1      174.24      174.42      2.77 o 
  -2   3   1     4479.91     4321.30     44.43 o 
  -1   3   1     2241.93     2213.76     23.10 o 
   0   3   1     1301.53     1145.87     12.27 o 
   1   3   1     2244.02     2205.71     23.10 o 
   2   3   1     4479.50     4300.75     48.63 o 
   3   3   1      174.75      171.64      3.31 o 
   4   3   1     2011.09     2011.25     23.39 o 
   5   3   1     2618.26     2589.16     29.98 o 
   6   3   1      150.33      136.91      2.75 o 
   7   3   1     4663.74     4859.96     50.60 o 
   8   3   1      162.69      172.25      3.73 o 
   9   3   1      180.14      181.30      4.23 o 
  10   3   1       68.69       64.92      2.77 o 
  11   3   1       80.47       86.83      3.49 o 
  12   3   1       49.40       45.23      2.80 o 
  13   3   1       56.00       54.56      3.59 o 
  14   3   1       95.45       94.04      4.20 o 
  15   3   1       99.51       97.23      4.42 o 
  16   3   1      122.76      131.01      5.34 o 
  17   3   1       15.74       24.94      5.68 o 
  18   3   1        5.24        5.16      3.88 o 
  19   3   1        1.27        4.77      3.95 o 
  20   3   1       35.29       41.17      5.33 o 
 -20   4   1        0.38        2.42      3.70 o 
 -19   4   1       11.80       16.24      3.67 o 
 -18   4   1        8.87        9.32      3.40 o 
 -17   4   1       91.61       96.71      5.20 o 
 -16   4   1       32.89       30.35      3.63 o 
 -15   4   1      103.86      104.19      4.64 o 
 -14   4   1      127.43      131.42      7.47 o 
 -13   4   1      406.74      401.63      9.00 o 
 -12   4   1       28.28       31.90      2.74 o 
 -11   4   1      189.37      197.56      4.97 o 
 -10   4   1       43.02       44.15      2.68 o 
  -9   4   1      214.26      213.14      4.06 o 
  -8   4   1     1999.77     2109.71     21.52 o 
  -7   4   1     2401.93     2413.05     24.08 o 
  -6   4   1      639.38      675.27      8.39 o 
  -5   4   1     1949.49     1976.66     23.20 o 
  -4   4   1       97.91       94.85      2.38 o 
  -3   4   1     2701.95     2694.36     34.60 o 
  -2   4   1      134.52      123.74      3.36 o 
  -1   4   1     4729.40     4778.49     49.16 o 
   0   4   1      856.99      749.49      8.98 o 
   1   4   1     4729.43     4764.56     49.15 o 
   2   4   1      134.66      118.39      3.66 o 
   3   4   1     2700.20     2702.68     30.88 o 
   4   4   1       97.17       92.00      3.36 o 
   5   4   1     1949.33     1962.19     21.11 o 
   6   4   1      639.25      676.43      8.29 o 
   7   4   1     2402.20     2396.64     25.95 o 
   8   4   1     2000.48     2105.08     23.19 o 
   9   4   1      214.19      219.91      5.53 o 
  10   4   1       43.11       48.34      2.64 o 
  11   4   1      189.75      193.47      4.69 o 
  12   4   1       28.33       32.82      2.62 o 
  13   4   1      406.92      393.42      7.70 o 
  14   4   1      127.44      127.03      4.72 o 
  15   4   1      103.89      108.62      5.88 o 
  16   4   1       33.11       41.43      4.17 o 
  17   4   1       91.45       99.65      4.73 o 
  18   4   1        8.94        9.89      3.16 o 
  19   4   1       11.86       19.97      4.44 o 
  20   4   1        0.37        1.66      4.22 o 
 -20   5   1       27.88       33.56      5.56 o 
 -19   5   1        4.94        4.76      3.42 o 
 -18   5   1       33.99       40.67      4.17 o 
 -17   5   1       26.80       29.18      3.69 o 
 -16   5   1       28.41       24.98      3.51 o 
 -15   5   1       14.11        7.59      3.05 o 
 -14   5   1       30.38       24.91      3.75 o 
 -13   5   1       48.38       50.41      3.44 o 
 -12   5   1      280.17      275.74      6.22 o 
 -11   5   1      232.23      207.34      5.17 o 
 -10   5   1      865.63      881.43     10.53 o 
  -9   5   1      712.97      728.49      8.89 o 
  -8   5   1      822.21      826.37     10.27 o 
  -7   5   1      318.15      303.87      4.47 o 
  -6   5   1     1263.24     1235.87     15.36 o 
  -5   5   1       66.72       72.16      2.81 o 
  -4   5   1      716.43      704.40     11.77 o 
  -3   5   1      342.01      365.39      5.58 o 
  -2   5   1      385.25      354.42      4.81 o 
  -1   5   1      364.21      382.81      4.52 o 
   0   5   1     5727.55     5856.71     60.49 o 
   1   5   1      365.76      384.46      4.60 o 
   2   5   1      384.97      359.28      4.86 o 
   3   5   1      341.74      371.05      4.67 o 
   4   5   1      715.33      698.27     10.05 o 
   5   5   1       66.87       70.29      2.12 o 
   6   5   1     1264.37     1234.02     13.98 o 
   7   5   1      317.55      300.36      4.76 o 
   8   5   1      822.05      829.40     10.35 o 
   9   5   1      714.09      723.11      9.55 o 
  10   5   1      866.50      871.13     11.31 o 
  11   5   1      231.98      219.49      5.08 o 
  12   5   1      280.61      274.72      6.07 o 
  13   5   1       48.19       48.28      3.81 o 
  14   5   1       30.30       22.68      3.06 o 
  15   5   1       14.10       12.71      3.02 o 
  16   5   1       28.38       21.88      3.74 o 
  17   5   1       26.91       27.67      3.54 o 
  18   5   1       33.95       41.57      3.84 o 
  19   5   1        4.95        5.41      4.34 o 
  20   5   1       27.91       30.24     10.76 o 
 -19   6   1        6.61        2.54      5.12 o 
 -18   6   1        4.20        5.76      4.09 o 
 -17   6   1       10.74        4.59      3.19 o 
 -16   6   1      205.24      223.71      7.68 o 
 -15   6   1        6.05       -1.19      3.33 o 
 -14   6   1        7.11        4.53      2.82 o 
 -13   6   1      290.98      277.97      6.58 o 
 -12   6   1      107.88      111.21      4.18 o 
 -11   6   1       97.46       94.52      3.39 o 
 -10   6   1       72.58       72.07      2.86 o 
  -9   6   1      191.55      190.88      3.79 o 
  -8   6   1      149.35      142.53      3.16 o 
  -7   6   1      324.01      323.11      4.99 o 
  -6   6   1      404.45      384.72      7.85 o 
  -5   6   1      324.61      359.32      9.12 o 
  -4   6   1      140.35      148.24      2.87 o 
  -3   6   1      377.95      370.99      5.15 o 
  -2   6   1     1838.11     1857.66     21.46 o 
  -1   6   1     8374.51     8438.64     95.80 o 
   0   6   1      928.00      950.45     11.57 o 
   1   6   1     8375.52     8507.17     95.63 o 
   2   6   1     1839.45     1852.36     21.56 o 
   3   6   1      376.70      368.63      4.74 o 
   4   6   1      140.44      149.22      2.63 o 
   5   6   1      323.71      350.87      5.37 o 
   6   6   1      403.95      390.45      6.00 o 
   7   6   1      324.42      316.30      4.97 o 
   8   6   1      149.71      152.70      3.48 o 
   9   6   1      191.35      189.05      4.37 o 
  10   6   1       73.01       65.18      2.69 o 
  11   6   1       97.50       95.62      3.32 o 
  12   6   1      107.99      100.93      4.56 o 
  13   6   1      291.25      273.15      6.38 o 
  14   6   1        7.20        2.91      2.72 o 
  15   6   1        6.05        5.05      2.77 o 
  16   6   1      205.30      216.25      6.50 o 
  17   6   1       10.72       12.45      3.46 o 
  18   6   1        4.20        0.72      3.14 o 
  19   6   1        6.60        6.60      4.93 o 
 -19   7   1       11.30       14.20      5.81 o 
 -18   7   1        4.24        6.09      6.13 o 
 -17   7   1       18.28       18.22      4.00 o 
 -16   7   1       35.82       41.10      3.95 o 
 -15   7   1       80.87       67.56      4.19 o 
 -14   7   1      107.66      104.56      4.62 o 
 -13   7   1        8.46        6.72      2.66 o 
 -12   7   1      176.56      181.78      4.70 o 
 -11   7   1        0.16       -1.24      1.79 o 
 -10   7   1      188.68      175.71      4.24 o 
  -9   7   1       73.38       71.37      2.95 o 
  -8   7   1      656.29      707.33      9.13 o 
  -7   7   1       38.50       41.00      2.32 o 
  -6   7   1      289.04      287.16      7.13 o 
  -5   7   1      107.57      116.44      2.72 o 
  -4   7   1     1718.32     1669.85     19.68 o 
  -3   7   1      719.41      686.74      8.69 o 
  -2   7   1      295.45      300.29      4.20 o 
  -1   7   1     1423.43     1454.39     22.25 o 
   0   7   1       21.59       22.39      1.35 o 
   1   7   1     1420.65     1466.72     19.44 o 
   2   7   1      295.34      300.97      4.37 o 
   3   7   1      720.07      686.26      7.38 o 
   4   7   1     1718.66     1656.85     16.63 o 
   5   7   1      107.36      113.98      2.72 o 
   6   7   1      288.79      284.06      4.87 o 
   7   7   1       38.56       39.90      3.15 o 
   8   7   1      656.90      696.84      9.41 o 
   9   7   1       73.83       73.93      3.14 o 
  10   7   1      188.71      179.87      4.15 o 
  11   7   1        0.16       -2.00      2.00 o 
  12   7   1      176.71      186.69      6.49 o 
  13   7   1        8.53        3.77      3.01 o 
  14   7   1      107.74      101.22      4.43 o 
  15   7   1       80.96       74.80      4.24 o 
  16   7   1       35.81       47.65      6.94 o 
  17   7   1       18.29       13.81      4.14 o 
  18   7   1        4.25       -0.52      7.24 o 
  19   7   1       11.25       15.69      5.13 o 
 -19   8   1        8.47        9.17      5.72 o 
 -18   8   1        9.09        9.55      5.26 o 
 -17   8   1       15.82       13.74      5.64 o 
 -16   8   1       69.43       61.99     10.24 o 
 -15   8   1        8.14        9.59      4.03 o 
 -14   8   1       71.66       75.44      4.65 o 
 -13   8   1       62.71       54.98      4.00 o 
 -12   8   1       19.25       23.69      3.02 o 
 -11   8   1       25.77       29.45      2.60 o 
 -10   8   1      316.58      316.17      6.23 o 
  -9   8   1       45.47       52.85      3.10 o 
  -8   8   1       26.83       26.79      2.41 o 
  -7   8   1      119.86      117.72      3.28 o 
  -6   8   1        9.13       17.49      2.30 o 
  -5   8   1        2.71        0.79      1.10 o 
  -4   8   1     1699.85     1678.13     21.84 o 
  -3   8   1      550.05      581.17      7.56 o 
  -2   8   1     2266.36     2397.50     31.05 o 
  -1   8   1      334.31      362.01     15.02 o 
   0   8   1      586.13      643.54     11.04 o 
   1   8   1      334.01      375.73     12.77 o 
   2   8   1     2265.74     2395.18     27.75 o 
   3   8   1      549.12      586.52      6.99 o 
   4   8   1     1699.65     1667.39     16.76 o 
   5   8   1        2.77        1.81      1.08 o 
   6   8   1        9.09       17.98      1.68 o 
   7   8   1      120.04      122.87      3.34 o 
   8   8   1       26.90       31.03      2.16 o 
   9   8   1       45.32       51.60      2.41 o 
  10   8   1      317.74      315.34      5.73 o 
  11   8   1       25.82       23.81      2.32 o 
  12   8   1       19.28       23.04      3.33 o 
  13   8   1       62.61       56.58      4.09 o 
  14   8   1       71.65       78.00      4.14 o 
  15   8   1        8.16        8.27      3.20 o 
  16   8   1       69.34       74.69      6.15 o 
  17   8   1       15.80       17.53      5.60 o 
  18   8   1        9.13        2.78      4.12 o 
  19   8   1        8.44       13.13      4.76 o 
 -18   9   1        1.66        1.33      8.52 o 
 -17   9   1       11.08       11.19      5.54 o 
 -16   9   1       20.27       21.59      5.75 o 
 -15   9   1      264.40      275.68     11.52 o 
 -14   9   1       28.77       21.73      5.32 o 
 -13   9   1       39.92       39.44      3.80 o 
 -12   9   1       20.22       22.61      3.18 o 
 -11   9   1      371.61      371.04      7.18 o 
 -10   9   1      209.94      179.76      8.77 o 
  -9   9   1      181.86      195.22      5.19 o 
  -8   9   1      250.49      259.79      5.12 o 
  -7   9   1       34.28       34.75      2.06 o 
  -6   9   1      204.49      211.77      4.09 o 
  -5   9   1      427.24      413.80      7.34 o 
  -4   9   1      303.27      295.64      5.22 o 
  -3   9   1     2165.09     2327.85     29.85 o 
  -2   9   1     1347.49     1356.57     34.36 o 
  -1   9   1      574.81      525.77     19.50 o 
   0   9   1      194.03      178.63      6.64 o 
   1   9   1      574.90      545.85      9.79 o 
   2   9   1     1347.34     1331.57     18.22 o 
   3   9   1     2167.29     2269.86     24.33 o 
   4   9   1      303.10      293.76      3.92 o 
   5   9   1      427.43      406.83      5.52 o 
   6   9   1      204.82      204.16      3.72 o 
   7   9   1       34.24       32.63      1.87 o 
   8   9   1      250.41      254.43      5.53 o 
   9   9   1      181.88      190.58      4.60 o 
  10   9   1      209.69      192.41      4.59 o 
  11   9   1      371.72      354.20      6.73 o 
  12   9   1       20.25       18.75      2.64 o 
  13   9   1       39.92       41.81      3.31 o 
  14   9   1       28.72       28.74      4.24 o 
  15   9   1      264.34      255.33      8.93 o 
  16   9   1       20.30       26.10      4.58 o 
  17   9   1       11.15        7.80      4.22 o 
  18   9   1        1.68        5.42      4.16 o 
 -18  10   1       24.35       39.42      6.70 o 
 -17  10   1        3.54        5.48      5.97 o 
 -16  10   1       49.33       48.76      6.63 o 
 -15  10   1        4.12        2.53      4.80 o 
 -14  10   1       65.64       56.23      6.44 o 
 -13  10   1       83.11       72.18      6.47 o 
 -12  10   1      300.53      284.56     11.73 o 
 -11  10   1       23.94       24.64      3.09 o 
 -10  10   1       55.85       69.41      4.33 o 
  -9  10   1       28.03       22.33      2.32 o 
  -8  10   1        6.02        4.62      1.75 o 
  -7  10   1      501.63      492.98      7.58 o 
  -6  10   1       30.00       28.76      1.85 o 
  -5  10   1       55.99       64.16      2.23 o 
  -4  10   1      517.35      499.31      7.68 o 
  -3  10   1      961.08     1071.15     21.44 o 
  -2  10   1      838.66      918.52     24.62 o 
  -1  10   1       64.68       60.49      4.76 o 
   0  10   1     2748.60     2745.75     52.10 o 
   1  10   1       65.39       68.09      4.61 o 
   2  10   1      839.31      939.56     16.29 o 
   3  10   1      960.47     1043.61     13.01 o 
   4  10   1      516.54      496.00      6.29 o 
   5  10   1       56.01       59.52      2.00 o 
   6  10   1       29.86       27.26      1.66 o 
   7  10   1      502.39      499.78      7.94 o 
   8  10   1        6.02        6.50      1.59 o 
   9  10   1       28.05       29.18      2.80 o 
  10  10   1       55.81       63.16      4.81 o 
  11  10   1       23.99       22.31      2.66 o 
  12  10   1      300.73      298.49      6.73 o 
  13  10   1       82.85       79.71      5.44 o 
  14  10   1       65.46       56.64      5.10 o 
  15  10   1        4.11       -1.95      3.76 o 
  16  10   1       49.37       56.43      5.28 o 
  17  10   1        3.53        3.20      4.03 o 
  18  10   1       24.38       26.19      4.88 o 
 -18  11   1        8.38        5.59      8.07 o 
 -17  11   1        9.40       17.05      5.62 o 
 -16  11   1        4.66        5.15      5.25 o 
 -15  11   1       64.86       68.35     13.45 o 
 -14  11   1      125.95      144.92      8.68 o 
 -13  11   1        5.87        6.13      6.52 o 
 -12  11   1      115.80      136.13      7.75 o 
 -11  11   1      257.26      254.25      9.92 o 
 -10  11   1      270.91      277.02      6.28 o 
  -9  11   1       94.14      106.97      3.69 o 
  -8  11   1      140.65      144.96      4.26 o 
  -7  11   1        8.89        6.62      1.61 o 
  -6  11   1      343.95      339.05      6.76 o 
  -5  11   1      157.15      156.38      3.24 o 
  -4  11   1      398.09      422.72      5.85 o 
  -3  11   1      113.04      111.39     16.95 o 
  -2  11   1      260.09      247.58     12.38 o 
  -1  11   1      145.79      140.92      6.76 o 
   0  11   1       17.33       22.13      5.19 o 
   1  11   1      146.39      152.68      6.67 o 
   2  11   1      260.78      258.50      8.51 o 
   3  11   1      112.83      118.23      4.81 o 
   4  11   1      397.87      409.60      6.09 o 
   5  11   1      157.50      154.60      3.28 o 
   6  11   1      344.42      344.39      5.10 o 
   7  11   1        8.86        9.02      1.53 o 
   8  11   1      140.85      141.64      3.53 o 
   9  11   1       94.18       99.23      3.25 o 
  10  11   1      271.01      270.64      5.43 o 
  11  11   1      257.29      261.79      7.95 o 
  12  11   1      115.78      111.23      5.81 o 
  13  11   1        5.89       -0.12      3.47 o 
  14  11   1      126.25      141.62      7.07 o 
  15  11   1       64.81       60.84      5.40 o 
  16  11   1        4.69        3.28      4.20 o 
  17  11   1        9.39       12.73      6.27 o 
  18  11   1        8.41       -3.93      7.82 o 
 -17  12   1        1.11        4.46      5.31 o 
 -16  12   1       54.57       57.62     17.77 o 
 -15  12   1        8.21        9.05      5.29 o 
 -14  12   1       11.17        7.44      5.02 o 
 -13  12   1      123.25      129.90     11.02 o 
 -12  12   1      390.69      381.44     12.84 o 
 -11  12   1       15.43       25.40      9.32 o 
 -10  12   1      117.69      117.00      5.59 o 
  -9  12   1        8.55       11.53      2.90 o 
  -8  12   1       26.95       24.80      2.17 o 
  -7  12   1        1.82        1.81      1.52 o 
  -6  12   1      130.43      128.94      5.34 o 
  -5  12   1       18.87       20.08      2.22 o 
  -4  12   1      473.73      455.54     11.42 o 
  -3  12   1       27.93       20.19      5.73 o 
  -2  12   1      387.93      350.20     16.53 o 
  -1  12   1      670.50      642.24     23.17 o 
   0  12   1       31.20       18.14      4.03 o 
   1  12   1      670.58      659.18     16.21 o 
   2  12   1      387.89      399.74     11.91 o 
   3  12   1       27.89       32.92      4.20 o 
   4  12   1      473.07      467.13     25.71 o 
   5  12   1       18.89       20.28      2.20 o 
   6  12   1      130.42      129.50      3.22 o 
   7  12   1        1.80       -1.38      1.38 o 
   8  12   1       26.94       25.26      2.28 o 
   9  12   1        8.57        7.98      2.46 o 
  10  12   1      118.04      115.98      4.68 o 
  11  12   1       15.33       12.70      3.53 o 
  12  12   1      391.26      410.14     10.63 o 
  13  12   1      123.06      132.63      6.42 o 
  14  12   1       11.15       10.99      5.08 o 
  15  12   1        8.22        3.09      4.04 o 
  16  12   1       54.62       58.54      5.68 o 
  17  12   1        1.10        1.83      4.28 o 
 -16  13   1       22.09       14.53      5.79 o 
 -15  13   1        8.08        5.03      5.31 o 
 -14  13   1       29.46       23.34      5.52 o 
 -13  13   1        0.58        3.59      5.14 o 
 -12  13   1       72.96       73.03      6.34 o 
 -11  13   1       42.50       28.94      5.15 o 
 -10  13   1       87.72       91.35      6.06 o 
  -9  13   1        0.46        0.25      4.11 o 
  -8  13   1       35.74       37.74      6.03 o 
  -7  13   1       36.18       35.96      3.65 o 
  -6  13   1       33.48       39.25      1.90 o 
  -5  13   1      230.29      235.92     13.82 o 
  -4  13   1      242.82      210.14     12.63 o 
  -3  13   1       12.66        7.89      6.42 o 
  -2  13   1      438.76      421.64     18.23 o 
  -1  13   1      897.58      893.59     30.52 o 
   0  13   1       59.10       68.37      6.38 o 
   1  13   1      897.37      939.53     21.45 o 
   2  13   1      438.32      460.12     13.04 o 
   3  13   1       12.78       11.09      4.34 o 
   4  13   1      242.96      214.11      8.41 o 
   5  13   1      230.34      228.04     12.05 o 
   6  13   1       33.59       37.75      2.32 o 
   7  13   1       35.97       30.67      4.16 o 
   8  13   1       35.65       32.41      3.43 o 
   9  13   1        0.46       -1.80      2.72 o 
  10  13   1       87.48       87.73      5.28 o 
  11  13   1       42.40       57.55      6.86 o 
  12  13   1       73.14       72.15      5.04 o 
  13  13   1        0.59        2.84      3.71 o 
  14  13   1       29.54       27.52      5.36 o 
  15  13   1        8.08       10.90      4.19 o 
  16  13   1       22.17       18.57      5.36 o 
 -16  14   1        3.53       13.55      5.63 o 
 -15  14   1        1.50       -2.90      5.04 o 
 -14  14   1       27.65       31.39      5.87 o 
 -13  14   1       61.08       71.07      6.40 o 
 -12  14   1       88.72       88.11      6.76 o 
 -11  14   1       86.41       88.10     13.61 o 
 -10  14   1       29.79       24.85      7.89 o 
  -9  14   1       22.18       24.00      3.26 o 
  -8  14   1      128.39      130.92      5.07 o 
  -7  14   1      273.30      270.32      6.26 o 
  -6  14   1       49.58       66.66      8.98 o 
  -5  14   1       85.18       82.78      9.81 o 
  -4  14   1        1.12       -5.95      5.95 o 
  -3  14   1      266.71      235.33     14.03 o 
  -2  14   1        1.91       17.41      6.34 o 
  -1  14   1       93.29       96.09      9.16 o 
   0  14   1     1032.88      996.70     23.08 o 
   1  14   1       93.24      106.79      6.93 o 
   2  14   1        1.92        4.17      3.92 o 
   3  14   1      266.79      273.06      9.86 o 
   4  14   1        1.15        3.88      3.67 o 
   5  14   1       85.46       77.52      8.65 o 
   6  14   1       49.54       49.69      3.48 o 
   7  14   1      273.16      249.71      6.26 o 
   8  14   1      128.82      125.60      4.96 o 
   9  14   1       22.17       22.65      3.20 o 
  10  14   1       29.78       30.68      4.82 o 
  11  14   1       86.36       84.43      6.99 o 
  12  14   1       88.68       93.84     11.32 o 
  13  14   1       60.89       60.66      6.22 o 
  14  14   1       27.52       34.52      6.00 o 
  15  14   1        1.48       -4.66      4.66 o 
  16  14   1        3.53       -4.89      4.89 o 
 -15  15   1       21.34       24.16      5.85 o 
 -14  15   1        1.39        5.51      5.03 o 
 -13  15   1       21.92       21.27      5.29 o 
 -12  15   1        0.96       -0.77      4.17 o 
 -11  15   1       38.67       41.56      7.39 o 
 -10  15   1       69.00       67.85      5.63 o 
  -9  15   1       22.43       24.34      3.18 o 
  -8  15   1      246.14      241.17     10.25 o 
  -7  15   1       81.82      100.73     11.36 o 
  -6  15   1      523.02      521.67     22.96 o 
  -5  15   1      423.98      403.72     19.16 o 
  -4  15   1       19.25       13.48      7.46 o 
  -3  15   1        1.79        1.44      6.13 o 
  -2  15   1      441.86      413.33     19.49 o 
  -1  15   1      146.98      147.49     12.19 o 
   0  15   1      119.79      115.31      7.55 o 
   1  15   1      147.02      136.39      8.18 o 
   2  15   1      442.13      443.39     13.72 o 
   3  15   1        1.75        1.57      4.04 o 
   4  15   1       19.37       20.72      9.44 o 
   5  15   1      424.09      372.94     18.23 o 
   6  15   1      522.84      504.19     21.34 o 
   7  15   1       81.72       77.63      4.81 o 
   8  15   1      245.84      234.45      6.24 o 
   9  15   1       22.42       25.20      4.20 o 
  10  15   1       69.01       68.85      5.61 o 
  11  15   1       38.51       30.95      5.08 o 
  12  15   1        0.98       -1.83      5.50 o 
  13  15   1       21.80       23.12      5.27 o 
  14  15   1        1.40        1.05      5.01 o 
  15  15   1       21.34       21.56      5.76 o 
 -14  16   1        5.05        8.42      5.16 o 
 -13  16   1        0.42        4.66      4.79 o 
 -12  16   1        0.42       -1.89      4.07 o 
 -11  16   1       33.91       31.92      5.00 o 
 -10  16   1       26.12       26.62      4.39 o 
  -9  16   1       42.32       45.32      4.05 o 
  -8  16   1      140.07      137.28     13.23 o 
  -7  16   1       55.68       47.23      9.12 o 
  -6  16   1       32.46       21.77      8.36 o 
  -5  16   1      120.07      113.08     11.32 o 
  -4  16   1      185.49      177.26     13.27 o 
  -3  16   1      206.43      182.90     13.42 o 
  -2  16   1       66.89       68.18      9.88 o 
  -1  16   1       79.00       86.96      9.88 o 
   0  16   1      255.24      271.94     10.88 o 
   1  16   1       79.11       95.38     13.61 o 
   2  16   1       66.79       83.03      8.90 o 
   3  16   1      206.06      195.90      9.65 o 
   4  16   1      185.04      187.86     13.88 o 
   5  16   1      120.10      113.80     11.11 o 
   6  16   1       32.22       36.16      8.40 o 
   7  16   1       55.68       44.92      8.40 o 
   8  16   1      140.38      154.19      4.91 o 
   9  16   1       42.29       40.86      3.24 o 
  10  16   1       26.19       11.60      4.05 o 
  11  16   1       33.97       25.33      4.72 o 
  12  16   1        0.42       -3.22      4.34 o 
  13  16   1        0.43       -2.00      4.43 o 
  14  16   1        5.01        1.93      4.93 o 
 -13  17   1        9.78        4.98      4.99 o 
 -12  17   1        4.67        3.57      4.58 o 
 -11  17   1       45.42       50.17      7.16 o 
 -10  17   1       66.87       71.71      5.32 o 
  -9  17   1        7.21       13.52      8.61 o 
  -8  17   1       75.75       67.06     11.07 o 
  -7  17   1       25.42       28.98      9.34 o 
  -6  17   1       55.42       43.95      9.12 o 
  -5  17   1      225.60      236.78     16.30 o 
  -4  17   1       24.37       44.01      9.19 o 
  -3  17   1       88.56       92.62     11.32 o 
  -2  17   1      286.34      288.74     17.17 o 
  -1  17   1      542.70      537.48     23.68 o 
   0  17   1      190.38      193.20     14.03 o 
   1  17   1      541.99      531.06     16.28 o 
   2  17   1      286.41      252.75     11.18 o 
   3  17   1       88.42      104.91      8.92 o 
   4  17   1       24.32       21.70      7.82 o 
   5  17   1      225.59      208.11     15.15 o 
   6  17   1       55.19       62.66      9.66 o 
   7  17   1       25.42       22.35      8.29 o 
   8  17   1       75.73       92.55     10.92 o 
   9  17   1        7.20       11.30      3.69 o 
  10  17   1       66.75       72.60      7.91 o 
  11  17   1       45.39       50.80      5.20 o 
  12  17   1        4.67        3.29      6.16 o 
  13  17   1        9.78        0.02      4.78 o 
 -12  18   1        6.94        4.36      4.30 o 
 -11  18   1       48.68       60.41      6.38 o 
 -10  18   1        9.12        6.88      9.05 o 
  -9  18   1        0.63        7.14      8.25 o 
  -8  18   1       11.01        4.51      7.64 o 
  -7  18   1       12.87       -0.76      7.61 o 
  -6  18   1       23.66        9.44      7.25 o 
  -5  18   1       43.57       42.14      9.12 o 
  -4  18   1      132.64      149.06     13.67 o 
  -3  18   1      101.11       83.86     10.85 o 
  -2  18   1       66.26       76.14     10.42 o 
  -1  18   1       27.27       42.90      9.81 o 
   0  18   1        0.22       13.59      7.71 o 
   1  18   1       27.27       33.51      6.85 o 
   2  18   1       66.20       50.60      6.66 o 
   3  18   1      100.89      100.19      7.84 o 
   4  18   1      132.51      141.64     12.94 o 
   5  18   1       43.60       49.71      9.52 o 
   6  18   1       23.63       17.41      8.00 o 
   7  18   1       12.85       23.86      8.40 o 
   8  18   1       11.05       10.49      7.25 o 
   9  18   1        0.63       -3.42      7.14 o 
  10  18   1        9.17        4.00      6.85 o 
  11  18   1       48.73       64.48      5.08 o 
  12  18   1        6.92        7.40      4.39 o 
 -10  19   1        2.14       -3.97      8.54 o 
  -9  19   1        4.34        5.15      8.72 o 
  -8  19   1        2.69        8.40      8.47 o 
  -7  19   1       32.43       34.75     10.06 o 
  -6  19   1       29.38       23.79      8.72 o 
  -5  19   1       18.35        9.80      7.68 o 
  -4  19   1       31.75       29.45      8.80 o 
  -3  19   1       42.88       55.88     10.85 o 
  -2  19   1       46.91       49.24     10.27 o 
  -1  19   1      101.98       98.61     12.40 o 
   0  19   1      112.41      109.03     11.75 o 
   1  19   1      101.86      114.13      8.49 o 
   2  19   1       46.96       35.24      6.59 o 
   3  19   1       42.74       58.83     10.06 o 
   4  19   1       31.65       31.69      8.51 o 
   5  19   1       18.28       11.50      7.64 o 
   6  19   1       29.33       20.15      8.04 o 
   7  19   1       32.41       33.31      9.30 o 
   8  19   1        2.69       -5.84      7.06 o 
   9  19   1        4.35       -7.10      7.10 o 
  10  19   1        2.16       -0.07      7.79 o 
  -8  20   1        9.10       12.40      9.52 o 
  -7  20   1        5.46        8.65      9.12 o 
  -6  20   1       13.32       21.16      8.94 o 
  -5  20   1        2.31        8.80      8.76 o 
  -4  20   1        9.17       -0.58      8.33 o 
  -3  20   1       33.06       37.60      9.34 o 
  -2  20   1       28.93       34.43     10.13 o 
  -1  20   1      127.68      136.84     13.85 o 
   0  20   1       22.12       21.52      9.16 o 
   1  20   1      127.73      142.42     13.63 o 
   2  20   1       28.98       47.82     13.77 o 
   3  20   1       32.97       16.33      8.29 o 
   4  20   1        9.15       11.82      8.11 o 
   5  20   1        2.30        0.54      7.61 o 
   6  20   1       13.33       20.87      8.43 o 
   7  20   1        5.49       11.39      8.76 o 
   8  20   1        9.13        2.96      8.54 o 
  -6  21   1        8.48       -0.61      8.83 o 
  -5  21   1        8.18        5.62      8.83 o 
  -4  21   1       11.91       -4.04      7.46 o 
  -3  21   1       19.23       27.65      9.95 o 
  -2  21   1       25.04       20.04      9.37 o 
  -1  21   1       17.37        9.34      9.01 o 
   0  21   1        3.90       11.90      8.76 o 
   1  21   1       17.38       19.25      9.16 o 
   3  21   1       19.28       16.44      9.34 o 
   4  21   1       11.92        7.32      8.90 o 
   5  21   1        8.15       17.23      9.59 o 
   6  21   1        8.49        6.96      8.36 o 
  -2  22   1        0.12       -0.94      8.25 o 
  -1  22   1       16.03       30.10     10.20 o 
   0  22   1       28.16       34.82     10.45 o 
   1  22   1       16.03       26.42      9.84 o 
   0   0   2     3120.98     3322.66     59.55 o 
   1   0   2    16291.13    15989.17    237.31 o 
   2   0   2      540.77      618.11      8.91 o 
   3   0   2     6813.62     6807.62     96.13 o 
   4   0   2       56.98       53.49      2.52 o 
   5   0   2       31.65       27.58      1.60 o 
   6   0   2     1415.87     1330.54     26.27 o 
   7   0   2       13.28       15.03      1.84 o 
   8   0   2      171.56      170.70      4.33 o 
   9   0   2     1551.40     1470.88     20.71 o 
  10   0   2      764.54      864.28     13.36 o 
  11   0   2      708.05      732.44     10.78 o 
  12   0   2        0.35       -1.43      1.82 o 
  13   0   2      383.78      393.39      7.44 o 
  14   0   2      145.04      147.35      4.76 o 
  15   0   2       86.29       69.57      3.75 o 
  16   0   2       56.42       49.50      3.43 o 
  17   0   2        3.17       -3.01      3.30 o 
  18   0   2        0.05       -3.40      3.40 o 
  19   0   2       17.82       15.41      4.94 o 
  20   0   2        2.34        7.15      5.13 o 
 -20   1   2       43.00       52.09      6.26 o 
 -19   1   2        2.46        0.75      4.34 o 
 -18   1   2        0.34       -4.66      4.66 o 
 -17   1   2       29.82       29.98      4.35 o 
 -16   1   2       15.40       20.74      2.93 o 
 -15   1   2       67.81       64.04      3.62 o 
 -14   1   2      401.62      408.92      7.85 o 
 -13   1   2      123.93      131.49      7.65 o 
 -12   1   2      240.18      216.79      9.06 o 
 -11   1   2        3.17        4.31      2.49 o 
 -10   1   2      318.45      303.90      8.20 o 
  -9   1   2      425.91      401.05     12.50 o 
  -8   1   2     1215.66     1234.58     25.70 o 
  -7   1   2      785.86      758.18     16.71 o 
  -6   1   2      766.99      768.13     11.68 o 
  -5   1   2      819.55      807.68     11.81 o 
  -4   1   2      758.05      829.15     11.60 o 
  -3   1   2      111.44      107.48      2.20 o 
  -2   1   2     1866.11     1669.03     21.82 o 
  -1   1   2     3362.88     3266.47     41.41 o 
   0   1   2       23.19       16.25      1.15 o 
   1   1   2     3359.98     3255.88     41.40 o 
   2   1   2     1871.82     1651.68     21.80 o 
   3   1   2      111.46      111.08      2.17 o 
   4   1   2      758.79      832.07     11.87 o 
   5   1   2      819.56      804.48     11.51 o 
   6   1   2      767.37      780.40     11.33 o 
   7   1   2      786.64      767.79     12.97 o 
   8   1   2     1215.79     1267.72     20.29 o 
   9   1   2      427.12      410.52     10.08 o 
  10   1   2      318.11      314.05      5.73 o 
  11   1   2        3.19        3.93      1.78 o 
  12   1   2      240.34      220.20      5.09 o 
  13   1   2      124.04      128.34      4.27 o 
  14   1   2      401.76      407.97      8.05 o 
  15   1   2       67.98       63.82      3.76 o 
  16   1   2       15.35       14.25      2.82 o 
  17   1   2       29.87       27.43      4.21 o 
  18   1   2        0.33       -2.13      3.57 o 
  19   1   2        2.46       -0.08      3.89 o 
  20   1   2       43.00       53.63      6.45 o 
 -20   2   2        2.19       -1.50      4.81 o 
 -19   2   2        8.59        5.94      4.48 o 
 -18   2   2        6.75        6.10      4.39 o 
 -17   2   2       54.36       47.48      5.48 o 
 -16   2   2       14.74        7.89      2.75 o 
 -15   2   2       64.12       59.06      4.64 o 
 -14   2   2      106.31      108.41      5.24 o 
 -13   2   2      479.08      489.52     10.23 o 
 -12   2   2       58.86       60.43      3.75 o 
 -11   2   2      264.39      254.63      7.40 o 
 -10   2   2       57.86       60.20      4.59 o 
  -9   2   2      495.73      474.39     12.58 o 
  -8   2   2      219.08      227.09      7.72 o 
  -7   2   2       44.30       44.12      2.11 o 
  -6   2   2     1688.28     1746.57     18.93 o 
  -5   2   2       85.40       76.63      1.76 o 
  -4   2   2     1676.68     1614.68     17.43 o 
  -3   2   2     1987.36     1941.84     25.31 o 
  -2   2   2     2963.45     2836.11     47.48 o 
  -1   2   2    15929.07    15919.20    197.52 o 
   0   2   2    16063.98    15771.46    195.41 o 
   1   2   2    15932.67    15882.97    196.98 o 
   2   2   2     2963.29     2816.07     32.28 o 
   3   2   2     1988.07     1951.63     25.38 o 
   4   2   2     1677.10     1616.27     21.46 o 
   5   2   2       85.25       78.44      3.01 o 
   6   2   2     1687.60     1718.96     23.99 o 
   7   2   2       44.34       47.26      2.68 o 
   8   2   2      219.54      227.65      4.97 o 
   9   2   2      495.70      497.68      8.51 o 
  10   2   2       57.58       56.47      3.08 o 
  11   2   2      264.09      249.22      5.24 o 
  12   2   2       58.76       60.36      2.95 o 
  13   2   2      479.46      485.08      8.61 o 
  14   2   2      106.31      103.40      4.19 o 
  15   2   2       64.18       57.62      3.56 o 
  16   2   2       14.74        9.55      2.79 o 
  17   2   2       54.27       52.29      4.84 o 
  18   2   2        6.75        9.21      3.94 o 
  19   2   2        8.57        7.20      4.96 o 
  20   2   2        2.18       12.49      5.02 o 
 -20   3   2        2.54        4.04      4.03 o 
 -19   3   2        6.21       12.91      3.96 o 
 -18   3   2        1.46        6.13      5.61 o 
 -17   3   2       21.38       30.90      4.85 o 
 -16   3   2       20.43       28.96      4.70 o 
 -15   3   2       77.80       81.34      5.57 o 
 -14   3   2      155.46      154.13      7.28 o 
 -13   3   2       29.00       30.85      4.05 o 
 -12   3   2       16.39       12.57      3.16 o 
 -11   3   2       48.89       39.76      4.33 o 
 -10   3   2       98.52      104.31      7.52 o 
  -9   3   2       41.81       41.20      2.56 o 
  -8   3   2      985.44      919.99     12.15 o 
  -7   3   2     1074.50     1152.96     14.50 o 
  -6   3   2      624.60      650.24      7.95 o 
  -5   3   2      441.56      451.35      5.77 o 
  -4   3   2      520.09      491.15      6.07 o 
  -3   3   2      575.14      571.13      7.39 o 
  -2   3   2     5062.23     4992.79     56.16 o 
  -1   3   2     1867.07     1933.21     25.13 o 
   0   3   2     3125.43     3021.28     34.41 o 
   1   3   2     1867.45     1934.72     25.07 o 
   2   3   2     5068.74     4979.83     62.83 o 
   3   3   2      577.31      574.08      9.77 o 
   4   3   2      520.00      496.29      6.61 o 
   5   3   2      441.62      457.41      8.26 o 
   6   3   2      625.06      654.73      9.92 o 
   7   3   2     1072.79     1145.32     21.86 o 
   8   3   2      984.96      925.43     12.39 o 
   9   3   2       42.09       47.88      2.61 o 
  10   3   2       98.56      100.55      3.31 o 
  11   3   2       49.05       41.19      2.48 o 
  12   3   2       16.49       13.43      2.31 o 
  13   3   2       28.96       34.54      2.87 o 
  14   3   2      155.63      150.75      4.90 o 
  15   3   2       78.03       73.30      3.91 o 
  16   3   2       20.39       29.98      4.07 o 
  17   3   2       21.35       24.34      4.25 o 
  18   3   2        1.45        2.98      3.73 o 
  19   3   2        6.20       11.62      4.41 o 
  20   3   2        2.54       -4.09      4.11 o 
 -20   4   2        2.52        7.73      4.21 o 
 -19   4   2        5.37        1.58      4.94 o 
 -18   4   2       21.66       28.87      4.28 o 
 -17   4   2        7.55        0.09      3.42 o 
 -16   4   2       36.92       34.42      3.97 o 
 -15   4   2       86.58       94.51      6.11 o 
 -14   4   2        0.30       -2.55      3.48 o 
 -13   4   2      555.30      582.74     13.17 o 
 -12   4   2       30.18       14.15      4.53 o 
 -11   4   2       32.52       34.21      5.47 o 
 -10   4   2      381.23      355.81     12.63 o 
  -9   4   2      296.41      309.93      6.60 o 
  -8   4   2      153.25      148.22      3.50 o 
  -7   4   2        4.28        3.16      1.34 o 
  -6   4   2     1210.65     1221.86     15.26 o 
  -5   4   2     1612.86     1665.30     20.08 o 
  -4   4   2      371.28      372.33      5.41 o 
  -3   4   2      543.59      555.57      7.43 o 
  -2   4   2     1703.34     1601.92     21.21 o 
  -1   4   2     2015.10     1990.20     29.98 o 
   0   4   2      395.16      380.27      8.58 o 
   1   4   2     2014.73     1996.56     29.88 o 
   2   4   2     1705.04     1608.92     24.37 o 
   3   4   2      543.55      561.12      7.34 o 
   4   4   2      370.88      368.06      5.32 o 
   5   4   2     1612.43     1685.15     22.41 o 
   6   4   2     1210.90     1244.44     19.19 o 
   7   4   2        4.20        5.47      1.59 o 
   8   4   2      153.28      159.03      5.23 o 
   9   4   2      296.57      297.96      5.14 o 
  10   4   2      380.47      349.86      6.37 o 
  11   4   2       32.62       28.35      2.36 o 
  12   4   2       30.19       21.24      2.44 o 
  13   4   2      555.88      573.03      9.78 o 
  14   4   2        0.30       -0.89      2.46 o 
  15   4   2       86.83       92.95      4.24 o 
  16   4   2       36.91       36.94      4.01 o 
  17   4   2        7.54        3.96      2.84 o 
  18   4   2       21.74       13.87      4.34 o 
  19   4   2        5.35        1.04      3.89 o 
  20   4   2        2.54        3.92      4.50 o 
 -19   5   2       16.05       18.80      4.86 o 
 -18   5   2       18.55       22.52      4.16 o 
 -17   5   2       57.58       42.70      4.48 o 
 -16   5   2       26.61       32.15      3.95 o 
 -15   5   2        1.36        4.07      3.23 o 
 -14   5   2      244.63      239.93      7.31 o 
 -13   5   2      125.51      119.77      5.17 o 
 -12   5   2      109.32      109.17      4.66 o 
 -11   5   2      267.17      265.80      6.60 o 
 -10   5   2      349.52      386.39      9.77 o 
  -9   5   2        0.15       -1.78      1.78 o 
  -8   5   2      598.96      611.67      9.24 o 
  -7   5   2      339.34      358.58      6.10 o 
  -6   5   2       80.24       85.43      2.73 o 
  -5   5   2      256.18      267.75      4.67 o 
  -4   5   2      178.76      170.72      7.44 o 
  -3   5   2     2614.09     2781.05     41.76 o 
  -2   5   2      586.94      577.06      9.95 o 
  -1   5   2      456.89      446.01      7.90 o 
   0   5   2       83.59       96.29      2.75 o 
   1   5   2      456.99      443.79      7.81 o 
   2   5   2      587.78      577.48      9.76 o 
   3   5   2     2612.32     2801.28     35.95 o 
   4   5   2      179.61      171.58      3.20 o 
   5   5   2      256.23      267.14      4.40 o 
   6   5   2       80.47       90.40      3.11 o 
   7   5   2      339.46      358.46      8.48 o 
   8   5   2      599.61      624.88      9.12 o 
   9   5   2        0.15       -1.45      1.45 o 
  10   5   2      348.64      380.75      6.27 o 
  11   5   2      267.22      266.29      5.69 o 
  12   5   2      109.55      107.32      5.27 o 
  13   5   2      125.18      118.10      5.86 o 
  14   5   2      244.40      232.01      6.10 o 
  15   5   2        1.34        0.46      2.60 o 
  16   5   2       26.53       27.66      4.01 o 
  17   5   2       57.53       50.00      4.04 o 
  18   5   2       18.51       14.26      4.24 o 
  19   5   2       16.09       18.56      6.35 o 
 -19   6   2        4.10        6.60      5.54 o 
 -18   6   2       17.19       15.66      7.75 o 
 -17   6   2       28.38       38.66      4.39 o 
 -16   6   2       29.37       29.50      4.01 o 
 -15   6   2      100.06      106.82      5.42 o 
 -14   6   2        3.88        5.94      3.34 o 
 -13   6   2      302.39      280.36      8.40 o 
 -12   6   2       96.21       88.11      4.32 o 
 -11   6   2      106.48      107.22      3.64 o 
 -10   6   2       97.25       90.48      3.55 o 
  -9   6   2      490.12      473.04      8.39 o 
  -8   6   2      743.46      743.60     10.60 o 
  -7   6   2     1444.32     1407.39     17.85 o 
  -6   6   2      484.51      508.75      7.61 o 
  -5   6   2     1120.95     1199.42     19.52 o 
  -4   6   2      226.94      238.65      8.48 o 
  -3   6   2      399.41      374.41      6.34 o 
  -2   6   2      958.95      840.90     11.79 o 
  -1   6   2      140.77      149.45      3.16 o 
   0   6   2     1006.38     1062.83     14.44 o 
   1   6   2      140.60      150.43      3.15 o 
   2   6   2      960.80      827.19     11.67 o 
   3   6   2      399.34      386.95      6.27 o 
   4   6   2      227.41      232.59      4.53 o 
   5   6   2     1120.16     1190.47     16.50 o 
   6   6   2      485.17      515.33      8.38 o 
   7   6   2     1442.61     1418.43     19.77 o 
   8   6   2      744.48      725.01      9.51 o 
   9   6   2      490.05      463.70      7.03 o 
  10   6   2       97.54       89.74      3.96 o 
  11   6   2      106.26      101.87      3.43 o 
  12   6   2       95.91       92.56      3.77 o 
  13   6   2      302.56      277.61      6.57 o 
  14   6   2        3.93        2.20      2.77 o 
  15   6   2      100.18       98.78      4.55 o 
  16   6   2       29.48       30.56      3.41 o 
  17   6   2       28.34       33.46      3.62 o 
  18   6   2       17.20       21.80      6.23 o 
  19   6   2        4.10        3.24      5.94 o 
 -19   7   2        4.27        5.42      9.77 o 
 -18   7   2        1.68        0.62      8.34 o 
 -17   7   2       21.28       15.95      5.66 o 
 -16   7   2       12.03        6.41      4.22 o 
 -15   7   2       10.49        8.04      3.41 o 
 -14   7   2      329.54      336.10      8.64 o 
 -13   7   2      330.53      338.14      8.39 o 
 -12   7   2       23.05       24.59      3.14 o 
 -11   7   2       93.83      102.92      3.60 o 
 -10   7   2       19.90       17.35      2.06 o 
  -9   7   2      179.92      184.45      4.65 o 
  -8   7   2       71.93       81.48      3.52 o 
  -7   7   2      359.96      335.20     11.63 o 
  -6   7   2      254.52      267.50      6.49 o 
  -5   7   2      148.55      137.05      6.21 o 
  -4   7   2      643.33      648.01      8.73 o 
  -3   7   2     1512.18     1436.79     17.40 o 
  -2   7   2      282.70      281.59      4.37 o 
  -1   7   2      501.31      516.30      7.79 o 
   0   7   2      237.18      247.15      4.36 o 
   1   7   2      502.15      521.43      7.77 o 
   2   7   2      283.53      267.33      4.38 o 
   3   7   2     1513.10     1454.27     17.44 o 
   4   7   2      643.67      636.29     11.35 o 
   5   7   2      149.09      136.39      3.59 o 
   6   7   2      254.75      267.09      6.27 o 
   7   7   2      360.02      359.17      6.64 o 
   8   7   2       72.30       78.27      3.01 o 
   9   7   2      180.21      182.50      4.12 o 
  10   7   2       19.90       15.93      2.02 o 
  11   7   2       93.84       98.93      3.48 o 
  12   7   2       22.97       24.66      3.94 o 
  13   7   2      330.30      334.34      7.24 o 
  14   7   2      329.83      338.25      7.52 o 
  15   7   2       10.46        8.31      3.04 o 
  16   7   2       12.11        9.72      3.83 o 
  17   7   2       21.29       25.60      4.12 o 
  18   7   2        1.69       -5.18      5.18 o 
  19   7   2        4.25        2.81      5.84 o 
 -19   8   2        4.46        2.79      5.83 o 
 -18   8   2        6.02       -0.29      5.36 o 
 -17   8   2       42.80       36.37      6.60 o 
 -16   8   2       30.32       31.75      6.22 o 
 -15   8   2       17.80       16.58      5.18 o 
 -14   8   2      141.59      142.69      6.01 o 
 -13   8   2        3.37       -2.20      3.02 o 
 -12   8   2       98.15       98.82      4.66 o 
 -11   8   2      212.23      212.71      5.07 o 
 -10   8   2      309.74      301.63      5.64 o 
  -9   8   2      389.45      388.97      7.09 o 
  -8   8   2      169.76      175.10      5.71 o 
  -7   8   2      100.14      106.43      4.34 o 
  -6   8   2       68.06       66.21      4.85 o 
  -5   8   2      447.52      440.80      6.67 o 
  -4   8   2      711.39      650.47      8.82 o 
  -3   8   2      807.80      794.27     10.26 o 
  -2   8   2     1548.75     1579.25     18.87 o 
  -1   8   2      253.96      246.08      4.13 o 
   0   8   2      681.05      711.90     10.17 o 
   1   8   2      253.80      248.70      4.47 o 
   2   8   2     1549.40     1602.26     19.04 o 
   3   8   2      806.12      797.72     10.34 o 
   4   8   2      710.65      650.21      8.85 o 
   5   8   2      446.78      433.59      6.63 o 
   6   8   2       67.92       68.36      3.30 o 
   7   8   2      100.06       95.76      3.45 o 
   8   8   2      170.17      175.02      4.16 o 
   9   8   2      389.88      383.51      6.27 o 
  10   8   2      309.65      291.23      5.54 o 
  11   8   2      211.71      216.06      4.95 o 
  12   8   2       98.11      105.55      6.66 o 
  13   8   2        3.35        0.55      3.48 o 
  14   8   2      141.50      151.24      5.38 o 
  15   8   2       17.68       14.39      3.54 o 
  16   8   2       30.30       23.63      4.23 o 
  17   8   2       42.78       49.34      4.97 o 
  18   8   2        6.01        8.73      5.95 o 
  19   8   2        4.43       12.75      6.24 o 
 -18   9   2        3.36        3.86      5.53 o 
 -17   9   2       23.54       13.61      5.94 o 
 -16   9   2       40.08       42.62      8.18 o 
 -15   9   2       20.50       13.48      5.77 o 
 -14   9   2       75.14       70.24      6.96 o 
 -13   9   2       41.63       44.56      4.07 o 
 -12   9   2       34.55       31.94      3.49 o 
 -11   9   2      244.74      235.48      6.45 o 
 -10   9   2       55.76       47.57      2.66 o 
  -9   9   2       93.41       99.39      6.89 o 
  -8   9   2      189.89      186.37      5.96 o 
  -7   9   2       10.92       14.79      1.98 o 
  -6   9   2      317.78      355.84      6.26 o 
  -5   9   2      355.13      353.06      5.73 o 
  -4   9   2      718.72      739.73      9.85 o 
  -3   9   2        4.95        3.95      1.71 o 
  -2   9   2      223.22      236.82      3.89 o 
  -1   9   2      392.47      436.20      5.99 o 
   0   9   2     2176.31     2190.74     28.54 o 
   1   9   2      392.32      429.32      6.76 o 
   2   9   2      222.95      233.04      4.05 o 
   3   9   2        5.04        4.04      1.28 o 
   4   9   2      719.47      745.73      9.93 o 
   5   9   2      355.47      350.95      5.75 o 
   6   9   2      317.72      348.83      5.83 o 
   7   9   2       10.94       11.14      1.71 o 
   8   9   2      189.52      187.49      4.86 o 
   9   9   2       93.35       91.29      6.95 o 
  10   9   2       55.58       51.42      2.74 o 
  11   9   2      245.06      237.73      5.93 o 
  12   9   2       34.59       29.78      3.06 o 
  13   9   2       41.62       41.92      4.02 o 
  14   9   2       75.24       69.73      7.07 o 
  15   9   2       20.48       15.65      4.06 o 
  16   9   2       40.11       48.52      5.04 o 
  17   9   2       23.60       30.58      4.55 o 
  18   9   2        3.37        6.28      5.77 o 
 -18  10   2        7.80        2.98      5.99 o 
 -17  10   2       49.39       56.95      7.28 o 
 -16  10   2       12.12       14.44      5.71 o 
 -15  10   2        8.94       14.82      5.72 o 
 -14  10   2      255.14      237.81     10.90 o 
 -13  10   2      153.24      144.04      8.50 o 
 -12  10   2       10.55        4.03      6.49 o 
 -11  10   2       83.51       81.08      4.27 o 
 -10  10   2      295.67      291.60      9.14 o 
  -9  10   2       17.52       20.10      2.85 o 
  -8  10   2       54.08       53.44      2.69 o 
  -7  10   2      135.62      142.96      3.73 o 
  -6  10   2       23.46       25.25      1.91 o 
  -5  10   2       66.34       60.73      2.35 o 
  -4  10   2      106.84      115.10      3.56 o 
  -3  10   2      383.89      388.14      5.70 o 
  -2  10   2       41.57       40.95      2.05 o 
  -1  10   2      538.82      553.91      9.81 o 
   0  10   2     1756.82     1873.74     28.70 o 
   1  10   2      539.30      547.63      9.71 o 
   2  10   2       41.58       38.93      1.75 o 
   3  10   2      383.30      393.05      5.94 o 
   4  10   2      106.57      109.44      3.02 o 
   5  10   2       66.65       62.51      2.20 o 
   6  10   2       23.52       26.32      1.89 o 
   7  10   2      135.49      140.30      4.70 o 
   8  10   2       54.03       56.48      3.43 o 
   9  10   2       17.62       15.74      2.03 o 
  10  10   2      295.82      285.74      6.81 o 
  11  10   2       83.43       86.59      3.86 o 
  12  10   2       10.56        9.98      3.83 o 
  13  10   2      153.23      148.97      9.99 o 
  14  10   2      255.24      245.01      8.71 o 
  15  10   2        8.91        2.82      4.07 o 
  16  10   2       12.11       16.98      4.37 o 
  17  10   2       49.46       55.78      5.47 o 
  18  10   2        7.84       15.94      6.57 o 
 -17  11   2       23.24       32.76     16.83 o 
 -16  11   2       13.44       17.16      5.89 o 
 -15  11   2       19.33       37.50      6.29 o 
 -14  11   2       21.46       22.37      7.98 o 
 -13  11   2       66.36       69.50     10.64 o 
 -12  11   2       17.24       20.28      5.04 o 
 -11  11   2       94.47       97.72      7.54 o 
 -10  11   2      201.54      188.96      7.03 o 
  -9  11   2      232.90      216.48      5.20 o 
  -8  11   2      345.79      356.81      5.87 o 
  -7  11   2      138.60      148.76      3.84 o 
  -6  11   2       54.68       62.88      2.51 o 
  -5  11   2      396.14      380.98      7.10 o 
  -4  11   2      426.56      407.06      6.06 o 
  -3  11   2       99.51       98.91      3.17 o 
  -2  11   2      469.36      449.29      8.41 o 
  -1  11   2      451.52      462.67      8.46 o 
   0  11   2     1018.53     1048.81     21.44 o 
   1  11   2      452.30      458.62      8.43 o 
   2  11   2      469.10      445.83      7.46 o 
   3  11   2       99.50       98.76      2.37 o 
   4  11   2      426.98      406.27      5.67 o 
   5  11   2      395.63      387.95      5.63 o 
   6  11   2       54.73       60.89      2.46 o 
   7  11   2      138.57      150.74      3.84 o 
   8  11   2      345.66      355.17      6.42 o 
   9  11   2      233.32      221.11      5.19 o 
  10  11   2      201.01      200.30      6.69 o 
  11  11   2       94.48       99.57      8.07 o 
  12  11   2       17.35       17.80      3.75 o 
  13  11   2       66.22       71.67      5.19 o 
  14  11   2       21.55       26.99      4.51 o 
  15  11   2       19.29       18.12      5.94 o 
  16  11   2       13.53       18.95      5.50 o 
  17  11   2       23.20       25.34      4.74 o 
 -17  12   2        2.80        0.61      9.30 o 
 -16  12   2       13.77        7.70      5.62 o 
 -15  12   2       69.84       79.25      7.55 o 
 -14  12   2       56.80       45.28      6.51 o 
 -13  12   2       17.79       23.24      5.57 o 
 -12  12   2       40.20       33.42      5.65 o 
 -11  12   2      288.65      291.60     11.04 o 
 -10  12   2      116.46      124.64      7.11 o 
  -9  12   2       24.41       22.23      3.44 o 
  -8  12   2       35.88       43.33      3.59 o 
  -7  12   2       96.12       81.22      3.60 o 
  -6  12   2       23.93       30.54      2.34 o 
  -5  12   2       47.57       46.75      3.38 o 
  -4  12   2      142.07      133.33      3.81 o 
  -3  12   2      236.74      261.30      8.06 o 
  -2  12   2      199.45      198.60      6.69 o 
  -1  12   2      129.94      134.01      9.56 o 
   0  12   2      154.06      155.84     10.75 o 
   1  12   2      130.44      121.32      9.27 o 
   2  12   2      199.66      197.50      4.23 o 
   3  12   2      236.95      248.39      4.35 o 
   4  12   2      141.73      129.53      2.79 o 
   5  12   2       47.75       45.09      1.95 o 
   6  12   2       23.99       26.46      2.70 o 
   7  12   2       96.23       88.11      3.15 o 
   8  12   2       35.80       37.71      2.85 o 
   9  12   2       24.45       15.73      2.78 o 
  10  12   2      116.37      114.66      6.54 o 
  11  12   2      287.98      288.81     14.35 o 
  12  12   2       40.24       39.94      4.32 o 
  13  12   2       17.68       18.84      4.08 o 
  14  12   2       56.79       51.05      5.09 o 
  15  12   2       69.90       71.92      5.54 o 
  16  12   2       13.76       15.90      4.47 o 
  17  12   2        2.79       -4.08      4.08 o 
 -16  13   2       10.72       24.76      6.24 o 
 -15  13   2        4.93        7.38      5.88 o 
 -14  13   2       11.93       14.54      5.47 o 
 -13  13   2       12.07       11.51      9.79 o 
 -12  13   2        0.53        2.95      8.69 o 
 -11  13   2       88.21      100.98      6.90 o 
 -10  13   2      464.07      477.72     15.45 o 
  -9  13   2       18.03       16.91      3.36 o 
  -8  13   2      560.13      582.29     14.81 o 
  -7  13   2       54.57       58.48      5.73 o 
  -6  13   2      155.09      156.70      4.95 o 
  -5  13   2      239.91      243.55      4.91 o 
  -4  13   2      358.97      362.20     10.39 o 
  -3  13   2      145.75      139.67     10.78 o 
  -2  13   2      131.78      130.94     10.31 o 
  -1  13   2      146.41      120.35     10.21 o 
   0  13   2      175.42      177.24     11.11 o 
   1  13   2      146.50      126.51     10.03 o 
   2  13   2      131.93      127.70      6.96 o 
   3  13   2      145.82      148.39      7.34 o 
   4  13   2      358.70      360.00      5.74 o 
   5  13   2      239.91      242.43      4.08 o 
   6  13   2      154.65      156.07      4.09 o 
   7  13   2       54.56       46.00      2.81 o 
   8  13   2      559.54      571.29      9.94 o 
   9  13   2       18.02       15.08      2.99 o 
  10  13   2      463.78      463.02     10.71 o 
  11  13   2       88.13       81.99      5.00 o 
  12  13   2        0.51       -2.46      3.64 o 
  13  13   2       12.08       11.56      6.91 o 
  14  13   2       12.05        7.98      3.95 o 
  15  13   2        4.91        1.91      4.06 o 
  16  13   2       10.76       11.55      4.52 o 
 -15  14   2        5.76        5.46      5.48 o 
 -14  14   2        3.40        1.36      5.18 o 
 -13  14   2        5.18        5.24      4.92 o 
 -12  14   2       21.70       22.21      5.18 o 
 -11  14   2       29.80       17.47      6.20 o 
 -10  14   2       15.68       11.19      4.38 o 
  -9  14   2       37.83       37.01      4.27 o 
  -8  14   2       42.39       42.40      4.86 o 
  -7  14   2       12.17       18.07      3.39 o 
  -6  14   2      264.22      277.70      6.27 o 
  -5  14   2       63.24       70.59      9.05 o 
  -4  14   2      145.08      147.85     11.40 o 
  -3  14   2        1.44       -4.79      5.08 o 
  -2  14   2      191.44      187.73     12.37 o 
  -1  14   2       50.05       39.15      7.46 o 
   0  14   2       19.14       32.41      6.78 o 
   1  14   2       50.03       45.35      7.32 o 
   2  14   2      191.80      178.44      8.17 o 
   3  14   2        1.44        1.29      3.63 o 
   4  14   2      145.23      128.01      7.34 o 
   5  14   2       63.13       69.52      2.86 o 
   6  14   2      264.24      273.31      7.94 o 
   7  14   2       12.12        6.51      2.21 o 
   8  14   2       42.39       36.27      2.97 o 
   9  14   2       37.89       36.49      3.74 o 
  10  14   2       15.56       15.09      3.49 o 
  11  14   2       29.64       22.11      4.03 o 
  12  14   2       21.81       13.62      3.83 o 
  13  14   2        5.21        1.81      3.80 o 
  14  14   2        3.42       -4.22      4.22 o 
  15  14   2        5.72       -2.87      4.52 o 
 -14  15   2       11.13       12.37      5.59 o 
 -13  15   2       30.27       31.22      6.00 o 
 -12  15   2        3.67        5.52      7.34 o 
 -11  15   2       22.12       19.38      4.93 o 
 -10  15   2      157.48      168.29      8.36 o 
  -9  15   2        2.18        3.03      4.73 o 
  -8  15   2      127.34      126.64      4.92 o 
  -7  15   2      140.54      129.78      4.33 o 
  -6  15   2      342.41      330.40     18.73 o 
  -5  15   2      132.39      131.00     11.79 o 
  -4  15   2      214.88      196.21     14.36 o 
  -3  15   2       15.88       23.54      7.25 o 
  -2  15   2       16.19       14.24      7.43 o 
  -1  15   2       15.27        6.42      6.78 o 
   0  15   2     1229.73     1130.96     37.09 o 
   1  15   2       15.19       15.93      6.70 o 
   2  15   2       16.07       16.80      6.02 o 
   3  15   2       15.79       11.54      4.35 o 
   4  15   2      215.01      209.80      9.17 o 
   5  15   2      132.26      124.17      7.65 o 
   6  15   2      342.13      343.33      7.19 o 
   7  15   2      140.47      143.56      4.84 o 
   8  15   2      126.93      130.78      5.13 o 
   9  15   2        2.18        0.97      3.60 o 
  10  15   2      157.51      168.84      6.39 o 
  11  15   2       21.98       19.50      3.76 o 
  12  15   2        3.69        4.41      3.70 o 
  13  15   2       30.19       22.20      4.18 o 
  14  15   2       11.14       11.96      5.71 o 
 -13  16   2        0.04       -0.71      4.89 o 
 -12  16   2        1.08        3.15      4.66 o 
 -11  16   2       12.56       11.95      4.71 o 
 -10  16   2        4.92       -1.73      6.72 o 
  -9  16   2       58.58       57.50      3.69 o 
  -8  16   2       42.14       45.74      3.79 o 
  -7  16   2       81.62       75.10     10.35 o 
  -6  16   2      133.24      155.70     13.52 o 
  -5  16   2      133.69       98.59     11.21 o 
  -4  16   2      150.87      136.85     12.95 o 
  -3  16   2       21.60        4.79      7.75 o 
  -2  16   2       49.44       33.20      8.83 o 
  -1  16   2      231.11      225.51     15.37 o 
   0  16   2      177.45      175.56     13.81 o 
   1  16   2      231.02      239.00     14.28 o 
   2  16   2       49.43       48.45      8.04 o 
   3  16   2       21.66       14.85      5.05 o 
   4  16   2      150.85      152.70      8.51 o 
   5  16   2      133.68      113.32      7.60 o 
   6  16   2      133.44      137.64     11.83 o 
   7  16   2       81.68       77.20      4.42 o 
   8  16   2       42.09       45.25      3.24 o 
   9  16   2       58.59       57.75      8.53 o 
  10  16   2        4.94        4.52      5.24 o 
  11  16   2       12.51       13.14      4.41 o 
  12  16   2        1.09       -2.12      4.23 o 
  13  16   2        0.04       -0.67      5.32 o 
 -12  17   2        0.41       -3.30      4.34 o 
 -11  17   2       20.44       23.39      4.69 o 
 -10  17   2        9.55       15.36      4.06 o 
  -9  17   2       35.04       29.70      7.61 o 
  -8  17   2       21.17       28.44      9.52 o 
  -7  17   2       21.32       15.32      8.62 o 
  -6  17   2      124.24      141.81     13.56 o 
  -5  17   2       45.57       54.29     10.67 o 
  -4  17   2       15.45       -4.54      7.79 o 
  -3  17   2       26.08       22.17      8.94 o 
  -2  17   2      136.80      115.21     12.12 o 
  -1  17   2       85.92       80.83     10.13 o 
   0  17   2      244.97      230.67     14.86 o 
   1  17   2       86.00       81.91     10.46 o 
   2  17   2      136.52      147.19     11.97 o 
   3  17   2       26.06       22.74      5.49 o 
   4  17   2       15.46       17.04      5.17 o 
   5  17   2       45.52       35.08      8.69 o 
   6  17   2      124.10      132.94     12.08 o 
   7  17   2       21.32       26.68      8.11 o 
   8  17   2       21.11       24.26      7.97 o 
   9  17   2       35.07       36.09      7.73 o 
  10  17   2        9.57        5.66      3.95 o 
  11  17   2       20.39       30.76      4.83 o 
  12  17   2        0.41        0.25      7.01 o 
 -11  18   2        1.57        6.03      3.80 o 
 -10  18   2       23.73       17.30      9.91 o 
  -9  18   2       25.41       25.02      9.26 o 
  -8  18   2       14.99       37.92      9.70 o 
  -7  18   2       14.32        9.77      8.15 o 
  -6  18   2       32.98       19.03      9.19 o 
  -5  18   2       29.71       18.13      9.08 o 
  -4  18   2       31.40       27.36      8.80 o 
  -3  18   2       33.97       29.38      9.44 o 
  -2  18   2        0.15       -0.58      7.46 o 
  -1  18   2       61.88       62.77      9.66 o 
   0  18   2      139.95      157.29     13.56 o 
   1  18   2       61.74       37.71      9.37 o 
   2  18   2        0.15        6.34      6.99 o 
   3  18   2       33.90       40.16      8.76 o 
   4  18   2       31.46       24.22      5.67 o 
   5  18   2       29.68       16.26      8.04 o 
   6  18   2       32.96       35.94      8.87 o 
   7  18   2       14.33       13.30      7.21 o 
   8  18   2       15.02       14.31      7.97 o 
   9  18   2       25.39       33.78      9.16 o 
  10  18   2       23.70       12.73      3.71 o 
  11  18   2        1.55       -8.16      8.16 o 
 -10  19   2       11.21        8.83      9.66 o 
  -9  19   2       13.21       -5.62      8.98 o 
  -8  19   2        5.32       -8.61      8.61 o 
  -7  19   2       11.05       12.62      9.44 o 
  -6  19   2       40.65       31.25      9.63 o 
  -5  19   2       12.10        1.62      7.46 o 
  -4  19   2       17.28       29.23      9.12 o 
  -3  19   2       25.38       26.93      9.01 o 
  -2  19   2       50.70       52.20     10.24 o 
  -1  19   2       29.76       19.18      8.98 o 
   0  19   2       11.09       20.15      8.65 o 
   1  19   2       29.72       30.60      9.01 o 
   2  19   2       50.62       60.46      9.91 o 
   3  19   2       25.37       22.24      7.64 o 
   4  19   2       17.24       15.17      6.47 o 
   5  19   2       12.08        4.97      7.53 o 
   6  19   2       40.66       44.12      8.98 o 
   7  19   2       11.04       -4.51      7.61 o 
   8  19   2        5.29        7.39      7.82 o 
   9  19   2       13.18       23.18      8.62 o 
  10  19   2       11.24        5.08      8.00 o 
  -8  20   2        7.63       17.63     10.13 o 
  -7  20   2        3.08       -0.29      8.83 o 
  -6  20   2       16.20       -3.46      8.58 o 
  -5  20   2        2.05       -0.61      8.04 o 
  -4  20   2        3.80        5.80      8.15 o 
  -3  20   2        4.63        7.64      8.61 o 
  -2  20   2        1.96       -3.60      7.35 o 
  -1  20   2       17.74        5.66      7.71 o 
   0  20   2       53.15       70.30     10.56 o 
   1  20   2       17.67       11.21      8.43 o 
   2  20   2        1.95        6.56      8.00 o 
   3  20   2        4.63       -1.51      7.28 o 
   5  20   2        2.02        1.19      6.88 o 
   6  20   2       16.15       11.32      8.65 o 
   7  20   2        3.06       15.64      8.04 o 
   8  20   2        7.62       17.41      8.80 o 
  -5  21   2        4.96       -0.32      8.29 o 
  -4  21   2       11.17        2.96      8.98 o 
  -3  21   2        1.03        1.87      8.29 o 
  -2  21   2       12.59        5.05      8.80 o 
  -1  21   2       15.42       11.61      9.12 o 
   0  21   2       22.00       25.99      9.66 o 
   1  21   2       15.47       26.89      9.26 o 
   2  21   2       12.54        9.73      8.33 o 
   3  21   2        1.04        7.35      7.89 o 
   0   0   3     1367.05     1518.18     29.44 o 
   1   0   3     2782.57     2816.12     36.40 o 
   2   0   3       10.20        2.23      1.64 o 
   3   0   3      274.08      279.16      7.66 o 
   4   0   3     1739.26     1791.22     34.25 o 
   5   0   3      439.97      419.08     10.58 o 
   6   0   3     1009.09     1018.78     21.38 o 
   7   0   3      476.72      437.61     12.79 o 
   8   0   3      120.00      112.96      5.72 o 
   9   0   3       53.02       48.24      4.32 o 
  10   0   3       51.09       50.19      4.82 o 
  11   0   3      707.48      704.76     17.73 o 
  12   0   3       20.60       20.02      4.60 o 
  13   0   3       75.05       69.62      5.25 o 
  14   0   3        0.01       -3.07      3.54 o 
  15   0   3      314.31      309.74     10.12 o 
  16   0   3        0.01        5.91      4.31 o 
  17   0   3       10.23        4.99      4.42 o 
  18   0   3        4.65        8.08      4.39 o 
  19   0   3        1.84       -1.15      5.86 o 
 -19   1   3        3.80        9.99     10.49 o 
 -18   1   3        3.16        4.96      4.49 o 
 -17   1   3      113.22      112.08      6.87 o 
 -16   1   3       59.91       54.52      8.37 o 
 -15   1   3      246.53      251.82      9.22 o 
 -14   1   3       95.31       92.13      6.00 o 
 -13   1   3      228.88      226.15      8.38 o 
 -12   1   3       61.17       54.64      5.39 o 
 -11   1   3      300.93      291.54     14.85 o 
 -10   1   3      133.34      128.19      6.72 o 
  -9   1   3       19.10       14.84      3.93 o 
  -8   1   3        3.81        0.37      2.55 o 
  -7   1   3      217.84      210.24      7.32 o 
  -6   1   3      717.70      687.74     19.43 o 
  -5   1   3      600.62      595.24     10.38 o 
  -4   1   3      233.38      192.80      3.95 o 
  -3   1   3     1698.49     1684.95     26.19 o 
  -2   1   3      647.50      735.02     12.61 o 
  -1   1   3       35.00       32.83      3.40 o 
   0   1   3      197.55      221.30      5.21 o 
   1   1   3       35.03       30.29      3.04 o 
   2   1   3      647.29      739.37     12.61 o 
   3   1   3     1697.52     1680.54     40.21 o 
   4   1   3      233.86      194.37      3.95 o 
   5   1   3      600.43      593.97     13.69 o 
   6   1   3      718.31      698.64     28.08 o 
   7   1   3      218.67      216.36     10.39 o 
   8   1   3        3.88        0.95      2.62 o 
   9   1   3       19.05       13.28      3.25 o 
  10   1   3      133.17      137.33      7.79 o 
  11   1   3      300.87      295.81     10.34 o 
  12   1   3       61.23       52.46      5.52 o 
  13   1   3      228.99      213.70     14.30 o 
  14   1   3       95.03      102.49      7.08 o 
  15   1   3      246.66      230.40      9.26 o 
  16   1   3       59.95       53.38      5.55 o 
  17   1   3      113.31      102.17      6.59 o 
  18   1   3        3.15        6.54      4.62 o 
  19   1   3        3.83       -1.10      4.64 o 
 -19   2   3        0.47        5.49      4.65 o 
 -18   2   3        4.98       -1.73      5.28 o 
 -17   2   3       21.43       19.94      5.08 o 
 -16   2   3        8.90        4.43      4.12 o 
 -15   2   3      191.35      178.51      9.37 o 
 -14   2   3       21.71       27.76      4.30 o 
 -13   2   3      152.04      147.72      6.82 o 
 -12   2   3      246.76      246.95      9.95 o 
 -11   2   3      324.70      340.15     14.49 o 
 -10   2   3      380.31      389.58     11.56 o 
  -9   2   3      135.75      116.39      6.21 o 
  -8   2   3      175.63      187.33     12.10 o 
  -7   2   3      662.90      651.30     11.45 o 
  -6   2   3        0.68       -0.39      1.27 o 
  -5   2   3      643.12      769.47     11.32 o 
  -4   2   3      236.57      246.70      6.36 o 
  -3   2   3     1917.09     2065.53     36.57 o 
  -2   2   3     1591.04     1667.32     25.82 o 
  -1   2   3        7.71        7.77      1.50 o 
   0   2   3      320.53      243.18      6.32 o 
   1   2   3        7.77        6.67      1.46 o 
   2   2   3     1590.88     1666.36     25.83 o 
   3   2   3     1917.41     2053.98     27.11 o 
   4   2   3      236.81      257.78      4.73 o 
   5   2   3      643.28      754.64     14.49 o 
   6   2   3        0.68       -1.09      2.17 o 
   7   2   3      664.15      631.60     15.02 o 
   8   2   3      175.19      184.03      9.42 o 
   9   2   3      135.46      123.51      3.66 o 
  10   2   3      380.41      394.07      8.11 o 
  11   2   3      324.56      337.99      9.84 o 
  12   2   3      246.67      248.04      6.38 o 
  13   2   3      152.34      148.81      4.73 o 
  14   2   3       21.70       21.24      2.77 o 
  15   2   3      191.39      175.18      7.87 o 
  16   2   3        8.92        9.51      4.32 o 
  17   2   3       21.34       14.33      4.53 o 
  18   2   3        4.98       10.06      4.68 o 
  19   2   3        0.47        3.70      4.63 o 
 -19   3   3       22.67       24.11      5.39 o 
 -18   3   3        5.33       -0.46      3.99 o 
 -17   3   3       23.50       33.26      5.14 o 
 -16   3   3       44.84       42.89      5.00 o 
 -15   3   3       28.44       16.66      4.70 o 
 -14   3   3       85.69       91.59      5.79 o 
 -13   3   3      130.43      157.59      8.11 o 
 -12   3   3       49.49       63.90      5.91 o 
 -11   3   3      331.10      314.96     10.65 o 
 -10   3   3      462.63      444.69     12.57 o 
  -9   3   3      297.85      288.55      9.56 o 
  -8   3   3       97.07      117.08      6.54 o 
  -7   3   3       16.58       13.13      1.72 o 
  -6   3   3      369.54      383.06      6.07 o 
  -5   3   3     1546.96     1616.11     21.87 o 
  -4   3   3       28.75       26.58      2.24 o 
  -3   3   3      355.49      362.89      7.37 o 
  -2   3   3      942.26      938.17     15.44 o 
  -1   3   3       78.78       88.66      3.22 o 
   0   3   3     1987.74     1825.10     27.95 o 
   1   3   3       78.33       93.09      4.56 o 
   2   3   3      942.46      936.35     15.17 o 
   3   3   3      356.01      361.78      6.14 o 
   4   3   3       28.44       25.34      1.64 o 
   5   3   3     1546.58     1607.15     25.73 o 
   6   3   3      369.44      362.10      8.16 o 
   7   3   3       16.61       12.70      4.24 o 
   8   3   3       97.08      116.87      3.82 o 
   9   3   3      297.94      297.20      6.73 o 
  10   3   3      462.85      434.70      9.03 o 
  11   3   3      331.03      305.40      7.32 o 
  12   3   3       49.44       51.54      3.50 o 
  13   3   3      130.63      141.44      4.84 o 
  14   3   3       85.39       86.02      4.59 o 
  15   3   3       28.34       27.24     10.69 o 
  16   3   3       44.68       48.55      5.24 o 
  17   3   3       23.46       35.22      5.10 o 
  18   3   3        5.34        6.24      4.54 o 
  19   3   3       22.69       29.69      5.48 o 
 -19   4   3        0.14        2.40      3.95 o 
 -18   4   3        7.16        2.68      3.71 o 
 -17   4   3        4.49        1.82      6.22 o 
 -16   4   3        3.76        2.08      3.98 o 
 -15   4   3      183.01      175.80      7.78 o 
 -14   4   3       34.82       33.28      4.77 o 
 -13   4   3      124.06      121.04      6.27 o 
 -12   4   3      373.63      370.48     12.21 o 
 -11   4   3      221.48      211.39     12.95 o 
 -10   4   3      194.93      203.18      8.16 o 
  -9   4   3      310.67      279.52      6.15 o 
  -8   4   3       75.36       78.60      2.48 o 
  -7   4   3      428.65      455.32      6.97 o 
  -6   4   3      786.45      828.83     11.04 o 
  -5   4   3      440.56      464.17      8.10 o 
  -4   4   3      303.38      304.91      6.76 o 
  -3   4   3      370.57      417.00      8.41 o 
  -2   4   3     1629.26     1791.14     27.34 o 
  -1   4   3     2589.70     2523.47     32.85 o 
   0   4   3        1.91        0.83      1.30 o 
   1   4   3     2588.23     2508.80     32.77 o 
   2   4   3     1629.71     1758.35     23.60 o 
   3   4   3      371.33      419.79      8.21 o 
   4   4   3      303.27      305.52      5.61 o 
   5   4   3      440.90      472.69      7.70 o 
   6   4   3      786.26      820.35     14.70 o 
   7   4   3      428.91      451.37      9.64 o 
   8   4   3       75.01       81.71      3.41 o 
   9   4   3      311.01      270.22      6.62 o 
  10   4   3      194.74      194.74      6.02 o 
  11   4   3      221.72      218.64      6.56 o 
  12   4   3      373.56      355.90      7.64 o 
  13   4   3      124.42      120.80      4.61 o 
  14   4   3       34.71       32.18      3.24 o 
  15   4   3      183.14      181.76      7.87 o 
  16   4   3        3.79       -3.97      3.97 o 
  17   4   3        4.52        3.73      4.06 o 
  18   4   3        7.13        7.84      4.56 o 
  19   4   3        0.14        1.52      4.63 o 
 -19   5   3       47.15       66.40      6.64 o 
 -18   5   3        0.49       -3.59      3.59 o 
 -17   5   3       64.95       64.65      5.20 o 
 -16   5   3        9.05        4.49      3.47 o 
 -15   5   3        3.68       -2.58      3.16 o 
 -14   5   3       11.37        7.31      3.80 o 
 -13   5   3      135.55      135.96      6.68 o 
 -12   5   3      137.60      139.45     12.64 o 
 -11   5   3      516.81      495.58     10.13 o 
 -10   5   3      173.45      185.08      9.08 o 
  -9   5   3      227.66      228.06      4.73 o 
  -8   5   3       83.35       84.74      2.77 o 
  -7   5   3       98.28      100.40      3.00 o 
  -6   5   3      455.88      432.19      7.27 o 
  -5   5   3      753.00      816.77     12.43 o 
  -4   5   3      268.01      276.41      5.56 o 
  -3   5   3      445.14      449.91      7.61 o 
  -2   5   3      481.21      474.14     10.63 o 
  -1   5   3     2959.74     3060.53     39.63 o 
   0   5   3       12.69        3.38      3.26 o 
   1   5   3     2957.67     3064.16     39.55 o 
   2   5   3      481.37      465.69      9.37 o 
   3   5   3      445.35      455.45      7.43 o 
   4   5   3      269.07      277.58      8.40 o 
   5   5   3      752.46      825.98     12.18 o 
   6   5   3      455.97      425.10      8.68 o 
   7   5   3       97.98      106.81      4.17 o 
   8   5   3       83.05       81.08      3.23 o 
   9   5   3      227.74      229.97      5.70 o 
  10   5   3      173.67      176.44      8.66 o 
  11   5   3      516.62      499.84     10.64 o 
  12   5   3      137.70      128.94      4.70 o 
  13   5   3      135.66      133.23      5.09 o 
  14   5   3       11.40        3.39      2.95 o 
  15   5   3        3.64        3.80      2.90 o 
  16   5   3        9.03        6.70      4.68 o 
  17   5   3       65.19       68.56      6.11 o 
  18   5   3        0.50        0.97      4.42 o 
  19   5   3       47.19       68.08      8.14 o 
 -19   6   3        3.01        6.60      6.10 o 
 -18   6   3        2.79       -3.90      6.49 o 
 -17   6   3       41.71       44.09      4.69 o 
 -16   6   3       15.49       22.49      4.10 o 
 -15   6   3      134.90      141.93      6.22 o 
 -14   6   3       57.65       67.94      4.81 o 
 -13   6   3       44.97       49.76      4.27 o 
 -12   6   3       69.57       80.20      5.25 o 
 -11   6   3      151.58      151.65      6.57 o 
 -10   6   3      105.45      104.23      4.06 o 
  -9   6   3      615.35      606.63      9.68 o 
  -8   6   3       73.31       66.71      3.00 o 
  -7   6   3      560.77      554.60      8.57 o 
  -6   6   3       27.32       26.80      2.04 o 
  -5   6   3      604.70      561.64      8.36 o 
  -4   6   3       89.95       99.02      3.82 o 
  -3   6   3     2282.83     2214.91     45.47 o 
  -2   6   3      875.61      909.62     18.16 o 
  -1   6   3     2078.57     2215.42     33.74 o 
   0   6   3     1483.13     1601.42     25.02 o 
   1   6   3     2077.21     2197.69     33.60 o 
   2   6   3      876.37      907.09     15.12 o 
   3   6   3     2283.02     2265.72     30.14 o 
   4   6   3       90.14      106.68      3.68 o 
   5   6   3      604.38      560.79      9.00 o 
   6   6   3       27.28       27.32      1.81 o 
   7   6   3      560.81      525.58      9.13 o 
   8   6   3       73.36       65.93      3.12 o 
   9   6   3      615.23      593.15     10.32 o 
  10   6   3      105.46       96.38      3.96 o 
  11   6   3      151.57      145.75      5.59 o 
  12   6   3       69.38       72.51      4.01 o 
  13   6   3       45.08       48.51      3.80 o 
  14   6   3       57.63       67.96      6.10 o 
  15   6   3      135.00      136.95      5.44 o 
  16   6   3       15.52       19.86      4.57 o 
  17   6   3       41.71       46.94      5.58 o 
  18   6   3        2.76       14.71      7.34 o 
  19   6   3        3.01       16.86      6.58 o 
 -18   7   3        0.10        9.51      6.00 o 
 -17   7   3        2.11        0.56      5.37 o 
 -16   7   3       19.80       17.58      4.76 o 
 -15   7   3       46.31       47.38      5.92 o 
 -14   7   3       75.86       80.62      5.02 o 
 -13   7   3       24.54       33.25      3.99 o 
 -12   7   3      187.57      183.43      7.58 o 
 -11   7   3      233.93      236.90      7.90 o 
 -10   7   3        3.44        3.76      2.28 o 
  -9   7   3      658.92      637.40     10.03 o 
  -8   7   3      176.68      177.10      4.53 o 
  -7   7   3      339.99      336.42      6.22 o 
  -6   7   3        9.00        9.61      1.75 o 
  -5   7   3      369.18      382.46      8.44 o 
  -4   7   3      153.53      144.08      6.55 o 
  -3   7   3       32.85       41.26      3.25 o 
  -2   7   3      273.82      283.08      6.48 o 
  -1   7   3     1153.66     1157.63     18.90 o 
   0   7   3      370.42      349.46      7.25 o 
   1   7   3     1154.59     1166.05     18.80 o 
   2   7   3      273.47      285.67      6.38 o 
   3   7   3       32.80       34.15      2.77 o 
   4   7   3      153.35      136.47      4.32 o 
   5   7   3      369.88      385.50      6.92 o 
   6   7   3        9.11       11.06      1.60 o 
   7   7   3      340.81      336.16      6.73 o 
   8   7   3      176.81      169.68      5.15 o 
   9   7   3      659.10      630.16     10.89 o 
  10   7   3        3.44        4.80      2.31 o 
  11   7   3      233.74      222.59      6.05 o 
  12   7   3      187.61      186.45      7.17 o 
  13   7   3       24.66       21.06      3.44 o 
  14   7   3       75.77       78.35      4.55 o 
  15   7   3       46.45       44.07      3.96 o 
  16   7   3       19.80       22.61      4.58 o 
  17   7   3        2.11        8.14      5.64 o 
  18   7   3        0.10       -2.71      5.35 o 
 -18   8   3       13.87       15.95      6.42 o 
 -17   8   3        9.56       -0.15      5.38 o 
 -16   8   3       55.55       49.79      6.96 o 
 -15   8   3       27.23       33.25      7.80 o 
 -14   8   3       42.75       46.63      5.20 o 
 -13   8   3       25.94       34.42      5.01 o 
 -12   8   3      260.58      264.73     11.95 o 
 -11   8   3      309.46      298.13      8.86 o 
 -10   8   3      229.51      245.02      5.87 o 
  -9   8   3      275.20      261.34      5.77 o 
  -8   8   3       85.86       93.91      3.59 o 
  -7   8   3      364.17      360.69      9.15 o 
  -6   8   3      191.56      180.29      5.65 o 
  -5   8   3      138.78      133.55      9.39 o 
  -4   8   3      627.03      636.11     10.29 o 
  -3   8   3     2430.73     2476.86     29.34 o 
  -2   8   3     1306.39     1365.11     18.90 o 
  -1   8   3      248.82      244.90      5.01 o 
   0   8   3      136.81      135.85      3.61 o 
   1   8   3      249.04      248.72      7.41 o 
   2   8   3     1307.78     1356.25     18.76 o 
   3   8   3     2429.12     2497.18     32.71 o 
   4   8   3      626.84      643.58     11.62 o 
   5   8   3      138.72      137.33      4.98 o 
   6   8   3      191.77      183.15      4.55 o 
   7   8   3      364.49      363.84      7.12 o 
   8   8   3       85.82       91.24      3.82 o 
   9   8   3      274.99      264.31      6.32 o 
  10   8   3      229.49      246.22      5.60 o 
  11   8   3      309.26      287.05      7.02 o 
  12   8   3      260.76      277.29      7.15 o 
  13   8   3       25.89       34.51      3.61 o 
  14   8   3       42.69       42.19      3.90 o 
  15   8   3       27.19       23.61      4.17 o 
  16   8   3       55.51       59.01      7.21 o 
  17   8   3        9.56        2.92      5.52 o 
  18   8   3       13.85       21.28      6.50 o 
 -18   9   3        0.54        2.65      5.66 o 
 -17   9   3        2.94       -0.18     10.16 o 
 -16   9   3        8.67        8.59      5.75 o 
 -15   9   3        3.74        5.48      5.38 o 
 -14   9   3       99.45      111.17      8.34 o 
 -13   9   3       29.14       29.81      5.91 o 
 -12   9   3      208.33      219.77      6.78 o 
 -11   9   3      297.61      309.39      9.34 o 
 -10   9   3      218.20      218.64      6.52 o 
  -9   9   3       87.67       85.22      3.57 o 
  -8   9   3      321.49      311.23      8.30 o 
  -7   9   3      119.26      122.57      6.40 o 
  -6   9   3       59.21       58.01      3.02 o 
  -5   9   3       99.31       89.08      3.67 o 
  -4   9   3      502.01      517.53      7.80 o 
  -3   9   3      236.36      231.66      4.51 o 
  -2   9   3     1166.22     1214.26     17.17 o 
  -1   9   3      294.54      288.87      5.62 o 
   0   9   3      158.77      168.19      4.04 o 
   1   9   3      295.09      294.00      5.57 o 
   2   9   3     1165.60     1224.87     17.08 o 
   3   9   3      235.78      233.14      6.43 o 
   4   9   3      503.08      524.50      8.66 o 
   5   9   3       99.23       82.80      3.31 o 
   6   9   3       59.17       66.80      2.99 o 
   7   9   3      119.15      118.53      4.72 o 
   8   9   3      321.05      319.06      7.48 o 
   9   9   3       87.71       88.97      3.71 o 
  10   9   3      218.64      220.58      6.41 o 
  11   9   3      297.46      312.51      7.47 o 
  12   9   3      208.14      200.83      6.38 o 
  13   9   3       29.16       28.62      4.18 o 
  14   9   3       99.54      108.39      8.35 o 
  15   9   3        3.73        3.76      3.75 o 
  16   9   3        8.68        5.75      4.24 o 
  17   9   3        2.92       14.05      5.98 o 
  18   9   3        0.54        1.20      9.10 o 
 -17  10   3        9.43       11.97      5.98 o 
 -16  10   3      104.72      114.65      8.92 o 
 -15  10   3       16.61       13.71      5.85 o 
 -14  10   3      134.19      135.68      9.08 o 
 -13  10   3       76.17       64.64      7.91 o 
 -12  10   3       26.30       23.53      5.65 o 
 -11  10   3      111.18      114.30      6.12 o 
 -10  10   3      103.61      104.24      9.10 o 
  -9  10   3      268.62      274.06      8.09 o 
  -8  10   3       65.19       57.97      4.25 o 
  -7  10   3      108.41      105.87      3.53 o 
  -6  10   3        5.39        5.25      1.69 o 
  -5  10   3       20.62       26.81      2.00 o 
  -4  10   3      201.17      204.29      5.43 o 
  -3  10   3      215.85      216.73      4.27 o 
  -2  10   3       63.82       71.33      2.61 o 
  -1  10   3      357.24      379.41      7.46 o 
   0  10   3      365.41      340.38      6.20 o 
   1  10   3      356.74      373.01      6.64 o 
   2  10   3       63.68       67.42      3.37 o 
   3  10   3      216.48      216.90      4.82 o 
   4  10   3      201.44      203.29      4.75 o 
   5  10   3       20.63       23.49      2.02 o 
   6  10   3        5.34        5.89      1.77 o 
   7  10   3      108.80       98.81      3.95 o 
   8  10   3       65.04       62.73      3.34 o 
   9  10   3      268.60      265.58      6.49 o 
  10  10   3      103.35      103.57      4.50 o 
  11  10   3      111.27      109.46      5.47 o 
  12  10   3       26.28       22.40      3.99 o 
  13  10   3       76.10       75.41      5.35 o 
  14  10   3      134.10      133.17      6.72 o 
  15  10   3       16.66       17.27      4.31 o 
  16  10   3      104.84      134.21      7.44 o 
  17  10   3        9.42        6.10      5.79 o 
 -17  11   3       18.08       25.05      9.21 o 
 -16  11   3        9.95       13.84      6.15 o 
 -15  11   3        8.19       -2.46      5.17 o 
 -14  11   3       60.94       70.19      7.16 o 
 -13  11   3       23.93       24.06      9.52 o 
 -12  11   3       20.17       23.85      5.43 o 
 -11  11   3      110.54       99.11      7.25 o 
 -10  11   3      149.28      157.71      8.51 o 
  -9  11   3        7.42        6.64      3.41 o 
  -8  11   3      414.88      398.88      7.31 o 
  -7  11   3      303.40      305.25      5.95 o 
  -6  11   3       16.78       16.08      2.03 o 
  -5  11   3      430.41      421.23      6.89 o 
  -4  11   3      123.56      120.25      3.31 o 
  -3  11   3      222.04      201.97      4.12 o 
  -2  11   3     1318.05     1353.67     16.82 o 
  -1  11   3      180.65      174.93      4.80 o 
   0  11   3       18.29       16.55      2.10 o 
   1  11   3      181.33      179.67      4.87 o 
   2  11   3     1317.19     1375.87     18.91 o 
   3  11   3      221.32      213.60      4.74 o 
   4  11   3      123.39      122.50      3.78 o 
   5  11   3      430.21      422.21      6.94 o 
   6  11   3       17.00       16.06      2.33 o 
   7  11   3      303.86      300.46      5.87 o 
   8  11   3      414.24      398.70      7.15 o 
   9  11   3        7.41        6.04      3.02 o 
  10  11   3      148.63      140.03      6.10 o 
  11  11   3      110.42       96.27      5.27 o 
  12  11   3       20.09       18.90      3.79 o 
  13  11   3       23.85       25.69      4.19 o 
  14  11   3       60.78       64.28      5.18 o 
  15  11   3        8.20        4.80      3.93 o 
  16  11   3        9.91       11.30      4.32 o 
  17  11   3       18.11       32.02      6.92 o 
 -16  12   3       18.83       20.40      7.57 o 
 -15  12   3        5.81       14.67      5.97 o 
 -14  12   3        1.33        0.26      5.32 o 
 -13  12   3       13.99        4.12      5.24 o 
 -12  12   3      148.43      142.07      8.72 o 
 -11  12   3      121.12      124.24      8.02 o 
 -10  12   3       60.36       56.30      6.12 o 
  -9  12   3      177.85      188.27     12.15 o 
  -8  12   3        1.31       -2.26      2.26 o 
  -7  12   3      116.41      112.75      4.31 o 
  -6  12   3       57.32       54.81      2.63 o 
  -5  12   3       40.48       40.53      2.28 o 
  -4  12   3       46.60       48.11      2.23 o 
  -3  12   3      184.45      178.44      6.01 o 
  -2  12   3       40.77       42.75      2.91 o 
  -1  12   3      112.22      110.78      2.75 o 
   0  12   3        3.36        2.43      1.65 o 
   1  12   3      112.28      107.24      3.47 o 
   2  12   3       40.85       42.26      2.44 o 
   3  12   3      184.59      173.57      4.28 o 
   4  12   3       46.49       50.09      2.63 o 
   5  12   3       40.65       38.23      2.63 o 
   6  12   3       57.19       54.20      2.48 o 
   7  12   3      116.73      120.96      4.42 o 
   8  12   3        1.30        2.12      2.48 o 
   9  12   3      177.99      178.43      6.43 o 
  10  12   3       60.38       59.50      4.53 o 
  11  12   3      121.03      109.64      8.90 o 
  12  12   3      148.44      144.20      8.97 o 
  13  12   3       13.96        8.81      3.88 o 
  14  12   3        1.33       -1.36      3.82 o 
  15  12   3        5.84        8.45      4.08 o 
  16  12   3       18.82       24.94      4.63 o 
 -15  13   3        0.47       -5.34      5.34 o 
 -14  13   3       38.07       45.32      6.82 o 
 -13  13   3        8.17       14.38      7.35 o 
 -12  13   3      104.54      111.34      9.81 o 
 -11  13   3       12.04       27.09      5.61 o 
 -10  13   3      231.64      252.44     10.26 o 
  -9  13   3       36.66       23.20      4.97 o 
  -8  13   3      185.89      189.10      5.50 o 
  -7  13   3      290.66      271.87      6.34 o 
  -6  13   3      309.41      306.43      6.37 o 
  -5  13   3      132.88      135.42      4.03 o 
  -4  13   3       19.82       19.07      1.98 o 
  -3  13   3      109.67      115.34      2.89 o 
  -2  13   3      437.88      422.07      7.09 o 
  -1  13   3       20.01       22.00      3.04 o 
   0  13   3        9.01        4.94      1.90 o 
   1  13   3       20.01       20.87      2.32 o 
   2  13   3      437.84      431.60      8.65 o 
   3  13   3      109.41      112.13      3.41 o 
   4  13   3       19.58       21.91      2.41 o 
   5  13   3      133.30      135.25      3.98 o 
   6  13   3      309.69      296.53      5.77 o 
   7  13   3      290.62      272.60      6.27 o 
   8  13   3      185.73      188.40      5.52 o 
   9  13   3       36.68       30.68      3.77 o 
  10  13   3      231.17      238.49     11.03 o 
  11  13   3       12.07       12.99      3.72 o 
  12  13   3      104.55      105.58      5.88 o 
  13  13   3        8.15       13.56      4.02 o 
  14  13   3       37.90       45.34      4.98 o 
  15  13   3        0.47        0.24      3.92 o 
 -15  14   3       23.76       25.78      6.71 o 
 -14  14   3       12.08       17.96      6.08 o 
 -13  14   3       29.51       28.56      6.08 o 
 -12  14   3       11.06       12.02      5.31 o 
 -11  14   3       37.48       35.68      6.06 o 
 -10  14   3        4.21        1.41      4.45 o 
  -9  14   3       47.22       30.54      5.10 o 
  -8  14   3        5.35        3.14      5.42 o 
  -7  14   3      136.27      144.47      4.62 o 
  -6  14   3      151.69      159.91      5.36 o 
  -5  14   3      108.75      116.11      4.35 o 
  -4  14   3       31.74       29.22      3.98 o 
  -3  14   3       50.82       52.45      9.57 o 
  -2  14   3       53.05       63.35      3.71 o 
  -1  14   3      192.97      184.74     13.20 o 
   0  14   3       70.24       68.03      8.83 o 
   1  14   3      193.02      218.60     12.91 o 
   2  14   3       53.09       55.66      5.19 o 
   3  14   3       50.65       44.76      2.55 o 
   4  14   3       31.75       33.86      2.01 o 
   5  14   3      108.86      121.83      5.01 o 
   6  14   3      151.85      161.85      4.31 o 
   7  14   3      136.14      143.94      4.74 o 
   8  14   3        5.38        2.02      2.92 o 
   9  14   3       47.27       46.78      4.11 o 
  10  14   3        4.22        6.28      3.41 o 
  11  14   3       37.63       33.53      5.48 o 
  12  14   3       11.11       12.15      4.38 o 
  13  14   3       29.44       32.79      4.64 o 
  14  14   3       12.14        8.09      4.18 o 
  15  14   3       23.79       29.67      4.92 o 
 -14  15   3       17.93       29.01      9.28 o 
 -13  15   3       14.81       23.51      6.25 o 
 -12  15   3       23.87       14.04      5.46 o 
 -11  15   3       31.63       34.43      5.71 o 
 -10  15   3       26.41       34.90      8.49 o 
  -9  15   3       16.13       11.23      5.66 o 
  -8  15   3       68.01       61.80      5.28 o 
  -7  15   3      181.08      179.61      5.72 o 
  -6  15   3       15.64       13.58      4.72 o 
  -5  15   3       22.91        8.80      8.07 o 
  -4  15   3      532.89      552.60     23.50 o 
  -3  15   3       89.53       90.35     10.10 o 
  -2  15   3       34.08       26.24      8.29 o 
  -1  15   3      163.37      150.85     13.20 o 
   0  15   3      437.32      461.48     20.65 o 
   1  15   3      163.22      163.00     12.33 o 
   2  15   3       34.03       48.45      7.82 o 
   3  15   3       89.45       74.45      9.16 o 
   4  15   3      533.04      529.11      9.82 o 
   5  15   3       22.90       27.16      3.34 o 
   6  15   3       15.60       14.42      2.14 o 
   7  15   3      180.87      182.63      5.00 o 
   8  15   3       67.96       69.17      5.04 o 
   9  15   3       16.17       18.15      4.53 o 
  10  15   3       26.39       28.82      3.81 o 
  11  15   3       31.57       34.19      4.33 o 
  12  15   3       23.83       26.71      5.74 o 
  13  15   3       14.80       11.45      4.20 o 
  14  15   3       18.04       18.16      4.64 o 
 -13  16   3       16.67       27.94     10.69 o 
 -12  16   3        3.65        5.57      5.24 o 
 -11  16   3       32.14       45.78      5.77 o 
 -10  16   3       68.44       80.70     11.09 o 
  -9  16   3       32.72       28.58      7.77 o 
  -8  16   3        8.94        9.56      2.75 o 
  -7  16   3        3.65        2.09      2.17 o 
  -6  16   3       96.26      105.10     12.22 o 
  -5  16   3       50.83       33.24      9.19 o 
  -4  16   3        1.20        6.06      7.14 o 
  -3  16   3      221.09      203.78     14.61 o 
  -2  16   3        8.74       -1.62      7.53 o 
  -1  16   3       96.07       83.40     10.78 o 
   0  16   3        7.92       -2.52      5.98 o 
   1  16   3       96.24      106.80     10.74 o 
   2  16   3        8.69       10.09      6.60 o 
   3  16   3      220.86      220.84     13.85 o 
   4  16   3        1.20       10.56      6.67 o 
   5  16   3       50.82       53.66      3.77 o 
   6  16   3       96.28      100.12      4.05 o 
   7  16   3        3.64        4.71      3.25 o 
   8  16   3        9.02        4.14      3.18 o 
   9  16   3       32.63       32.39      3.63 o 
  10  16   3       68.37       70.92      7.39 o 
  11  16   3       32.14       38.58      4.41 o 
  12  16   3        3.64       10.40      3.89 o 
  13  16   3       16.67       17.73      4.37 o 
 -12  17   3        8.81       11.90     13.37 o 
 -11  17   3       13.43       24.05      5.20 o 
 -10  17   3       12.26       15.82      4.43 o 
  -9  17   3       33.68       28.37      4.18 o 
  -8  17   3       11.52       20.44      8.76 o 
  -7  17   3       32.85       42.32      9.55 o 
  -6  17   3       21.22       13.48      8.65 o 
  -5  17   3       68.39       65.29     11.21 o 
  -4  17   3       24.85        6.78      7.46 o 
  -3  17   3      151.51      119.58     12.87 o 
  -2  17   3      114.21      104.38     12.22 o 
  -1  17   3        7.06        0.47      6.67 o 
   0  17   3       14.32        9.91      7.10 o 
   1  17   3        7.07       12.98      7.35 o 
   2  17   3      114.03      103.95     10.71 o 
   3  17   3      151.55      176.41     12.77 o 
   4  17   3       24.81       19.68      7.35 o 
   5  17   3       68.41       79.46      9.41 o 
   7  17   3       32.92       44.61      5.39 o 
   8  17   3       11.43       17.01      3.72 o 
   9  17   3       33.70       41.13      4.80 o 
  10  17   3       12.34        5.64      5.68 o 
  11  17   3       13.46       11.38      4.71 o 
  12  17   3        8.82        9.01      4.10 o 
 -10  18   3        0.38        4.08      3.43 o 
  -9  18   3        7.33        1.08      8.29 o 
  -8  18   3       12.87        1.23      8.62 o 
  -7  18   3        4.59        9.12      8.25 o 
  -6  18   3        5.58       -7.17      7.93 o 
  -5  18   3       29.38       31.25      9.70 o 
  -4  18   3       16.00       13.37      8.94 o 
  -3  18   3       86.90       71.42     10.82 o 
  -2  18   3       32.16       17.27      7.93 o 
  -1  18   3        5.08        1.12      7.61 o 
   0  18   3        1.28       -2.99      6.96 o 
   1  18   3        5.10       -2.96      6.81 o 
   2  18   3       32.03       35.11      8.36 o 
   3  18   3       86.66       93.63     10.06 o 
   4  18   3       16.09        8.76      7.07 o 
   5  18   3       29.33       42.32      8.33 o 
   8  18   3       12.86        2.78      7.07 o 
   9  18   3        7.39        3.56      3.45 o 
  10  18   3        0.38        5.25      5.32 o 
  -9  19   3        4.13        9.62     10.02 o 
  -8  19   3        9.32        4.54      9.41 o 
  -7  19   3       16.37       19.25      9.98 o 
  -6  19   3        5.71       -7.21      7.21 o 
  -5  19   3        2.64       -0.47      8.43 o 
  -4  19   3       45.95       32.44      9.59 o 
  -3  19   3       23.01       13.12      8.72 o 
  -2  19   3       25.80       25.92      8.76 o 
  -1  19   3       28.85       30.21      8.98 o 
   0  19   3        0.16       -6.63      6.63 o 
   1  19   3       28.77       41.92      9.05 o 
   2  19   3       25.75       11.10      7.97 o 
   3  19   3       23.03        3.17      6.63 o 
   4  19   3       45.93       51.26      9.16 o 
   5  19   3        2.68        8.83      6.99 o 
   9  19   3        4.13       -7.35      7.35 o 
  -7  20   3        7.03       -0.58      8.94 o 
  -6  20   3        0.78       -1.73      9.19 o 
  -5  20   3        5.15       -4.61      8.65 o 
  -4  20   3       11.55       11.25      9.16 o 
  -3  20   3       29.74       35.07     10.24 o 
  -2  20   3        6.94       17.41      8.47 o 
  -1  20   3        4.95        4.22      7.32 o 
   0  20   3        0.01        4.40      7.97 o 
   1  20   3        5.01       -2.52      7.39 o 
   2  20   3        6.92       21.45      8.40 o 
   3  20   3       29.79       16.33      8.18 o 
   4  20   3       11.51        9.73      7.61 o 
  -3  21   3        9.84        9.08      9.41 o 
  -2  21   3        3.21        4.83      8.00 o 
  -1  21   3        9.10       15.03      9.37 o 
   0  21   3        6.46       -7.03      7.75 o 
   1  21   3        9.06       -5.01      7.93 o 
   2  21   3        3.22       -5.05      7.32 o 
   3  21   3        9.84       12.69      8.43 o 
   0   0   4       44.68       42.80      4.58 o 
   1   0   4       45.78       51.66      3.63 o 
   2   0   4      445.06      460.86     18.12 o 
   3   0   4      182.71      249.62      7.83 o 
   4   0   4      424.88      365.89     14.43 o 
   5   0   4       40.79       45.20      3.87 o 
   6   0   4        9.51        7.31      2.88 o 
   7   0   4      259.99      228.73     10.84 o 
   8   0   4        7.47        3.35      3.06 o 
   9   0   4      319.85      295.89     10.04 o 
  10   0   4        9.49        3.16      3.70 o 
  11   0   4      161.97      129.46      7.32 o 
  12   0   4        0.46        7.01      7.12 o 
  13   0   4      292.79      258.75     11.12 o 
  14   0   4      122.03      129.58     11.16 o 
  15   0   4        7.48        1.01      5.90 o 
  16   0   4        0.51        5.60      4.05 o 
  17   0   4       33.00       33.17      5.11 o 
  18   0   4        0.31        1.87      4.54 o 
  19   0   4        1.99        1.84      4.83 o 
 -19   1   4        0.31       -2.36      4.54 o 
 -18   1   4        1.18       -3.46      4.37 o 
 -17   1   4       22.75       27.50      5.13 o 
 -16   1   4       43.34       35.19     10.25 o 
 -15   1   4       23.66       14.85      4.51 o 
 -14   1   4      229.32      251.30     11.53 o 
 -13   1   4       80.87       82.68     11.21 o 
 -12   1   4       23.39       24.55      5.30 o 
 -11   1   4       43.83       28.18      4.64 o 
 -10   1   4      498.10      479.10     14.04 o 
  -9   1   4      118.69      137.92      7.06 o 
  -8   1   4      453.20      462.12     17.50 o 
  -7   1   4        7.42        8.44      2.91 o 
  -6   1   4       86.13      113.45      3.43 o 
  -5   1   4      247.57      297.16      7.74 o 
  -4   1   4     1147.95     1127.21     23.57 o 
  -3   1   4     1626.65     1587.69     40.64 o 
  -2   1   4      821.52      791.02     17.52 o 
  -1   1   4      243.33      241.95     17.87 o 
   0   1   4      827.87      860.51     33.70 o 
   1   1   4      243.84      250.97      7.54 o 
   2   1   4      820.66      830.11     23.86 o 
   3   1   4     1626.87     1593.52     42.68 o 
   4   1   4     1149.60     1137.17     23.64 o 
   5   1   4      247.87      286.68      6.35 o 
   6   1   4       86.14      108.87      5.65 o 
   7   1   4        7.50        3.48      2.85 o 
   8   1   4      453.12      483.83     13.10 o 
   9   1   4      118.69      113.21      6.76 o 
  10   1   4      498.41      490.50     14.09 o 
  11   1   4       43.75       39.79      5.29 o 
  12   1   4       23.36       21.29      4.82 o 
  13   1   4       80.65       76.29      6.95 o 
  14   1   4      229.77      233.65     20.27 o 
  15   1   4       23.71       20.60      4.72 o 
  16   1   4       43.26       46.78      5.50 o 
  17   1   4       22.63       26.63      5.08 o 
  18   1   4        1.20        4.80      5.80 o 
  19   1   4        0.32        1.82      4.54 o 
 -19   2   4        0.97        6.39      5.15 o 
 -18   2   4        0.93       -4.02      4.02 o 
 -17   2   4       28.45       24.11      4.82 o 
 -16   2   4        2.83        1.10      4.67 o 
 -15   2   4       54.71       48.40      5.29 o 
 -14   2   4       37.95       39.31      6.00 o 
 -13   2   4       13.40        7.85      5.82 o 
 -12   2   4      929.11      924.33     22.58 o 
 -11   2   4      143.76      165.54      8.36 o 
 -10   2   4      356.49      337.51     11.25 o 
  -9   2   4      254.58      250.23      9.01 o 
  -8   2   4        6.34        5.50      3.04 o 
  -7   2   4       49.11       48.29      2.51 o 
  -6   2   4      534.00      622.24     11.22 o 
  -5   2   4      104.69      126.69      5.06 o 
  -4   2   4     3113.29     3288.05     60.83 o 
  -3   2   4     2280.99     2192.06     41.54 o 
  -2   2   4     2126.99     2170.50     41.36 o 
  -1   2   4      707.35      684.64     13.46 o 
   0   2   4      575.88      613.20     11.59 o 
   1   2   4      707.68      694.86     12.62 o 
   2   2   4     2125.64     2179.68     49.21 o 
   3   2   4     2280.65     2151.24     41.43 o 
   4   2   4     3112.92     3262.01     49.16 o 
   5   2   4      104.56      120.13      4.93 o 
   6   2   4      534.04      592.88     18.91 o 
   7   2   4       49.06       40.69      4.00 o 
   8   2   4        6.35        3.22      3.03 o 
   9   2   4      254.77      252.68      9.22 o 
  10   2   4      357.41      346.82     11.35 o 
  11   2   4      143.39      161.24      8.20 o 
  12   2   4      929.06      883.06     22.32 o 
  13   2   4       13.34       10.48      5.41 o 
  14   2   4       37.90       46.40      6.48 o 
  15   2   4       54.79       50.33      5.21 o 
  16   2   4        2.86        1.95      4.14 o 
  17   2   4       28.46       24.95      4.86 o 
  18   2   4        0.93       -3.08      5.69 o 
  19   2   4        0.99       -1.23      4.51 o 
 -19   3   4        2.01        3.85      5.07 o 
 -18   3   4        1.31        1.48      4.42 o 
 -17   3   4       15.50       10.15      4.58 o 
 -16   3   4       16.62       18.78      4.52 o 
 -15   3   4       77.38       72.81      6.11 o 
 -14   3   4      187.22      194.34     10.39 o 
 -13   3   4      121.55      111.69      7.80 o 
 -12   3   4       13.37       15.07      5.03 o 
 -11   3   4       53.24       55.24      5.82 o 
 -10   3   4       57.60       55.53      5.24 o 
  -9   3   4      171.64      149.23      7.19 o 
  -8   3   4      119.04      117.01      4.01 o 
  -7   3   4      419.26      428.86      9.92 o 
  -6   3   4      646.82      583.05     14.59 o 
  -5   3   4      230.96      233.35      7.86 o 
  -4   3   4       38.46       36.67      2.98 o 
  -3   3   4      567.47      608.74     11.60 o 
  -2   3   4      581.74      550.95     17.62 o 
  -1   3   4      559.47      597.53     11.33 o 
   0   3   4     2319.69     2568.47     56.87 o 
   1   3   4      559.70      605.59     11.34 o 
   2   3   4      582.93      534.00     10.51 o 
   3   3   4      567.51      618.13      9.84 o 
   4   3   4       38.72       37.85      2.30 o 
   5   3   4      230.89      238.00      5.58 o 
   6   3   4      646.83      610.62     10.94 o 
   7   3   4      419.73      440.13     15.47 o 
   8   3   4      119.13      115.76      6.03 o 
   9   3   4      171.55      149.74      7.25 o 
  10   3   4       57.86       64.68      5.97 o 
  11   3   4       53.19       65.80     10.24 o 
  12   3   4       13.27       11.73      4.83 o 
  13   3   4      121.59      125.46      8.11 o 
  14   3   4      187.53      203.28     10.31 o 
  15   3   4       77.28       83.59      8.90 o 
  16   3   4       16.75       22.87      7.33 o 
  17   3   4       15.47       19.56      4.78 o 
  18   3   4        1.30        4.58      4.64 o 
  19   3   4        2.01       11.98      4.84 o 
 -18   4   4        2.03        6.87      4.58 o 
 -17   4   4       23.43       23.61      5.57 o 
 -16   4   4        8.01       15.91      5.35 o 
 -15   4   4       37.72       42.44      6.52 o 
 -14   4   4        9.47        5.33      5.10 o 
 -13   4   4      140.27      129.90      8.25 o 
 -12   4   4       44.31       39.57      5.80 o 
 -11   4   4      115.61       89.83      6.73 o 
 -10   4   4      462.38      494.97     14.53 o 
  -9   4   4      345.64      342.16     17.81 o 
  -8   4   4       46.39       55.93      4.75 o 
  -7   4   4      643.51      634.89     15.37 o 
  -6   4   4      581.81      564.21      9.92 o 
  -5   4   4      285.11      316.85      8.19 o 
  -4   4   4      946.32      935.19     16.37 o 
  -3   4   4     1402.89     1408.12     22.90 o 
  -2   4   4      256.40      261.67      6.41 o 
  -1   4   4       97.25      101.61      4.12 o 
   0   4   4      528.25      553.46     10.54 o 
   1   4   4       97.32      105.04      3.50 o 
   2   4   4      256.29      251.36      5.34 o 
   3   4   4     1403.15     1400.76     19.60 o 
   4   4   4      947.05      930.25     14.77 o 
   5   4   4      285.49      310.43      7.33 o 
   6   4   4      581.29      564.66     10.50 o 
   7   4   4      643.48      604.45     20.20 o 
   8   4   4       46.49       54.05      4.60 o 
   9   4   4      345.83      337.24     10.92 o 
  10   4   4      463.03      501.38     14.36 o 
  11   4   4      115.24       99.74     10.28 o 
  12   4   4       44.43       45.52      6.07 o 
  13   4   4      140.10      147.12      8.96 o 
  14   4   4        9.47        6.53      4.00 o 
  15   4   4       37.86       42.08      5.03 o 
  16   4   4        8.05        6.73      4.37 o 
  17   4   4       23.44       17.08      4.81 o 
  18   4   4        2.02        2.49      4.31 o 
 -18   5   4        0.08       -4.27      4.27 o 
 -17   5   4       44.49       49.43      4.83 o 
 -16   5   4        1.44       -0.23      4.11 o 
 -15   5   4        0.29       -2.35      3.79 o 
 -14   5   4        2.71        2.10      4.83 o 
 -13   5   4      215.52      194.70      9.91 o 
 -12   5   4        3.20        6.75      5.30 o 
 -11   5   4       42.99       52.08      5.97 o 
 -10   5   4       66.62       61.96      8.44 o 
  -9   5   4       65.25       67.51      5.43 o 
  -8   5   4      114.01      114.41      5.31 o 
  -7   5   4       23.45       21.06      2.55 o 
  -6   5   4       63.62       63.15      3.90 o 
  -5   5   4       30.42       28.64      3.31 o 
  -4   5   4     1807.19     1781.93     34.91 o 
  -3   5   4     1503.06     1510.49     24.57 o 
  -2   5   4      168.67      201.29      6.08 o 
  -1   5   4      405.50      408.35      7.39 o 
   0   5   4      994.75     1067.45     15.53 o 
   1   5   4      405.29      402.26      7.28 o 
   2   5   4      169.25      196.98      4.67 o 
   3   5   4     1503.94     1530.48     22.59 o 
   4   5   4     1806.23     1763.20     25.33 o 
   5   5   4       30.41       37.51      2.31 o 
   6   5   4       63.23       66.59      3.22 o 
   7   5   4       23.34       30.97      3.73 o 
   8   5   4      114.12      102.30      6.12 o 
   9   5   4       65.30       69.27      8.04 o 
  10   5   4       66.72       77.70      5.88 o 
  11   5   4       42.89       38.26      5.35 o 
  12   5   4        3.23        6.00      4.72 o 
  13   5   4      215.92      203.09     12.98 o 
  14   5   4        2.69        0.46      3.88 o 
  15   5   4        0.28        2.99      3.97 o 
  16   5   4        1.43       -2.15      4.21 o 
  17   5   4       44.36       61.43      8.07 o 
  18   5   4        0.07        1.23      4.59 o 
 -18   6   4        0.09       -2.39      8.31 o 
 -17   6   4       17.86       24.30      5.56 o 
 -16   6   4       10.04       11.14      3.91 o 
 -15   6   4       82.55       72.74      5.10 o 
 -14   6   4       71.10       58.71      5.80 o 
 -13   6   4      600.77      611.71     29.37 o 
 -12   6   4      691.56      675.80     21.04 o 
 -11   6   4      233.23      242.63     10.32 o 
 -10   6   4      248.19      258.22     10.00 o 
  -9   6   4      637.87      624.51     13.12 o 
  -8   6   4      145.03      137.19      4.89 o 
  -7   6   4      359.79      394.34      8.00 o 
  -6   6   4      308.01      308.17      6.28 o 
  -5   6   4       88.75       79.66      4.35 o 
  -4   6   4       64.89       70.27      3.38 o 
  -3   6   4      811.85      814.55     12.75 o 
  -2   6   4      398.44      388.67      7.28 o 
  -1   6   4      267.73      282.54      5.88 o 
   0   6   4      335.81      371.12      6.93 o 
   1   6   4      267.69      279.80      6.62 o 
   2   6   4      398.93      391.56      7.18 o 
   3   6   4      811.88      824.02     14.68 o 
   4   6   4       64.73       68.91      2.96 o 
   5   6   4       88.70       84.25      3.23 o 
   6   6   4      307.64      309.73      6.42 o 
   7   6   4      360.11      385.52      7.29 o 
   8   6   4      145.01      142.14      6.57 o 
   9   6   4      638.18      595.23     15.76 o 
  10   6   4      248.22      252.34      9.79 o 
  11   6   4      233.63      251.35     13.60 o 
  12   6   4      691.78      699.03     18.79 o 
  13   6   4      600.85      610.16     14.22 o 
  14   6   4       70.93       71.65      5.73 o 
  15   6   4       82.76       90.43      6.27 o 
  16   6   4        9.94       16.03      4.70 o 
  17   6   4       17.82       10.71      5.71 o 
  18   6   4        0.09        5.98      5.85 o 
 -18   7   4        0.98       -4.05      8.98 o 
 -17   7   4       19.53       21.13      6.49 o 
 -16   7   4        5.40        9.84      5.64 o 
 -15   7   4        8.75        6.90      4.55 o 
 -14   7   4       47.20       46.91      5.44 o 
 -13   7   4      541.93      544.28     14.00 o 
 -12   7   4       31.94       35.46      4.90 o 
 -11   7   4      107.12      108.19      7.19 o 
 -10   7   4       40.99       41.26      4.33 o 
  -9   7   4       20.28       15.21      2.54 o 
  -8   7   4       65.50       62.79      3.19 o 
  -7   7   4       40.22       38.80      2.79 o 
  -6   7   4      139.35      148.33      4.22 o 
  -5   7   4      172.18      189.71      4.53 o 
  -4   7   4       94.32      105.09      4.96 o 
  -3   7   4       97.69      102.11      4.63 o 
  -2   7   4       84.63       98.73      3.66 o 
  -1   7   4      178.11      178.22      4.67 o 
   0   7   4      141.05      133.90      4.04 o 
   1   7   4      178.09      182.73      4.89 o 
   2   7   4       84.08       95.87      3.71 o 
   3   7   4       98.33      103.77      3.62 o 
   4   7   4       94.40      107.90      3.69 o 
   5   7   4      172.06      188.18      5.54 o 
   6   7   4      139.37      151.13      4.29 o 
   7   7   4       40.29       43.40      2.70 o 
   8   7   4       65.55       62.04      4.45 o 
   9   7   4       20.29       15.39      4.88 o 
  10   7   4       40.86       51.65      5.51 o 
  11   7   4      107.25      108.14     10.98 o 
  12   7   4       31.99       37.09     10.71 o 
  13   7   4      541.80      568.42     13.59 o 
  14   7   4       47.17       62.32      5.55 o 
  15   7   4        8.78        2.45      4.10 o 
  16   7   4        5.44        7.83      5.58 o 
  17   7   4       19.48       23.00      6.14 o 
  18   7   4        0.98        0.27      5.66 o 
 -17   8   4       14.29       10.63      6.37 o 
 -16   8   4        7.30        9.66      5.87 o 
 -15   8   4       58.86       50.99      7.99 o 
 -14   8   4       41.02       57.27      7.12 o 
 -13   8   4      286.77      285.53      9.90 o 
 -12   8   4       18.37       12.39      4.27 o 
 -11   8   4      120.02      130.76      8.34 o 
 -10   8   4      105.30      115.82      6.02 o 
  -9   8   4       62.21       62.22      3.64 o 
  -8   8   4      152.12      150.73      4.62 o 
  -7   8   4       27.03       23.72      2.42 o 
  -6   8   4        6.15        5.28      1.89 o 
  -5   8   4      151.22      161.25      4.76 o 
  -4   8   4      259.69      266.15      6.00 o 
  -3   8   4      548.57      522.08     10.78 o 
  -2   8   4       61.23       70.24      3.97 o 
  -1   8   4      686.87      668.34     13.77 o 
   0   8   4      198.15      183.59      5.61 o 
   1   8   4      686.97      672.03     12.95 o 
   2   8   4       61.06       60.12      4.91 o 
   3   8   4      548.78      540.99     10.53 o 
   4   8   4      259.55      270.53      5.88 o 
   5   8   4      150.84      167.88      4.59 o 
   6   8   4        6.24        6.13      2.60 o 
   7   8   4       27.07       23.27      2.52 o 
   8   8   4      151.82      147.47      5.99 o 
   9   8   4       62.10       57.60      5.29 o 
  10   8   4      105.34      105.99      7.81 o 
  11   8   4      120.32      122.06      7.66 o 
  12   8   4       18.36       14.44      4.10 o 
  13   8   4      286.99      299.46      7.64 o 
  14   8   4       41.02       60.28      6.08 o 
  15   8   4       58.80       52.24      6.69 o 
  16   8   4        7.23        8.32      6.96 o 
  17   8   4       14.28        9.72      5.86 o 
 -17   9   4       13.62       16.34      6.49 o 
 -16   9   4       20.37       37.72     14.87 o 
 -15   9   4        7.31       12.07      5.82 o 
 -14   9   4       14.24       13.30     11.79 o 
 -13   9   4       73.90       73.31      7.75 o 
 -12   9   4        9.58        9.52      4.31 o 
 -11   9   4      270.61      276.95      9.26 o 
 -10   9   4      214.49      197.65      8.80 o 
  -9   9   4      331.34      306.73     11.16 o 
  -8   9   4       49.09       44.25      3.04 o 
  -7   9   4      169.27      168.05      5.34 o 
  -6   9   4      229.41      210.96     11.50 o 
  -5   9   4       75.60       75.15      5.42 o 
  -4   9   4      478.93      474.33      8.80 o 
  -3   9   4      245.78      252.91      6.91 o 
  -2   9   4      683.07      654.27     12.51 o 
  -1   9   4        1.11        2.27      2.07 o 
   0   9   4      987.39     1081.96     34.00 o 
   1   9   4        1.12       -1.10      1.97 o 
   2   9   4      683.35      655.20     14.23 o 
   3   9   4      245.90      248.42      6.51 o 
   4   9   4      478.81      482.81      9.85 o 
   5   9   4       75.43       76.12      3.83 o 
   6   9   4      229.45      212.58      5.32 o 
   7   9   4      169.46      170.98      4.89 o 
   8   9   4       49.17       48.06      3.90 o 
   9   9   4      331.27      316.35     10.91 o 
  10   9   4      214.27      202.36      9.41 o 
  11   9   4      270.72      259.32     10.65 o 
  12   9   4        9.48        9.08      5.44 o 
  13   9   4       73.95       84.49      5.27 o 
  14   9   4       14.18       28.38      4.07 o 
  15   9   4        7.33       -0.43      5.13 o 
  16   9   4       20.38       18.38      6.18 o 
  17   9   4       13.59       13.31      9.26 o 
 -16  10   4       23.70       20.41     10.63 o 
 -15  10   4        8.93        6.61      6.51 o 
 -14  10   4       22.09       31.54      6.40 o 
 -13  10   4       58.72       59.02      7.22 o 
 -12  10   4      144.91      142.49      8.79 o 
 -11  10   4       24.32       24.96      5.48 o 
 -10  10   4      125.60      130.21      8.16 o 
  -9  10   4       53.17       66.19      6.36 o 
  -8  10   4      130.29      124.04      5.89 o 
  -7  10   4      255.93      224.67     15.46 o 
  -6  10   4       42.85       40.36      3.09 o 
  -5  10   4      148.96      145.74      7.02 o 
  -4  10   4      128.08      133.87      3.99 o 
  -3  10   4      311.22      298.18      5.68 o 
  -2  10   4       12.83       16.44      2.90 o 
  -1  10   4      103.04       99.72      3.70 o 
   0  10   4      253.23      275.20      5.92 o 
   1  10   4      103.16      103.11      3.75 o 
   2  10   4       12.81       20.24      2.30 o 
   3  10   4      311.07      285.26      6.20 o 
   4  10   4      128.01      128.79      4.30 o 
   5  10   4      149.17      138.26      9.78 o 
   6  10   4       42.87       44.44      3.36 o 
   7  10   4      255.74      238.49      6.76 o 
   8  10   4      130.15      129.65      7.03 o 
   9  10   4       53.32       61.62     11.66 o 
  10  10   4      125.53      113.76     10.57 o 
  11  10   4       24.24       14.73      4.69 o 
  12  10   4      145.01      134.13      6.19 o 
  13  10   4       58.50       66.04      5.22 o 
  14  10   4       22.05       25.87      4.78 o 
  15  10   4        8.95        6.51      5.56 o 
  16  10   4       23.67       17.34      6.02 o 
 -16  11   4        5.64        4.75      6.33 o 
 -15  11   4       20.23       11.62      6.28 o 
 -14  11   4        0.53        3.44      5.56 o 
 -13  11   4       69.20       72.16      7.52 o 
 -12  11   4       13.04       12.35      6.40 o 
 -11  11   4       75.58       85.43      7.42 o 
 -10  11   4       75.62       72.96      6.87 o 
  -9  11   4      250.88      275.37     11.02 o 
  -8  11   4       26.11       20.04      4.62 o 
  -7  11   4       15.41       21.31      2.49 o 
  -6  11   4       38.55       41.01      3.33 o 
  -5  11   4       54.70       54.56      2.85 o 
  -4  11   4      334.35      339.69      6.30 o 
  -3  11   4      512.04      502.53      8.03 o 
  -2  11   4       69.06       69.17      3.23 o 
  -1  11   4      145.20      145.69      4.30 o 
   0  11   4      230.15      234.26      5.38 o 
   1  11   4      145.26      143.61      4.29 o 
   2  11   4       69.04       74.04      3.33 o 
   3  11   4      512.19      506.61      8.89 o 
   4  11   4      333.88      330.85      6.91 o 
   5  11   4       54.73       54.00      3.15 o 
   6  11   4       38.51       33.26      2.88 o 
   7  11   4       15.43       14.80      2.61 o 
   8  11   4       25.92       30.21      6.74 o 
   9  11   4      251.07      276.53     14.54 o 
  10  11   4       75.62       80.13      6.01 o 
  11  11   4       75.53       73.54      6.45 o 
  12  11   4       13.06       15.53      6.94 o 
  13  11   4       69.26       81.46      5.42 o 
  14  11   4        0.53       -2.96      3.64 o 
  15  11   4       20.26       27.52      6.21 o 
  16  11   4        5.62        4.61      5.71 o 
 -15  12   4       50.35       66.22     11.39 o 
 -14  12   4       25.78       21.43      6.23 o 
 -13  12   4       72.20       70.12      8.27 o 
 -12  12   4       12.97       17.76      9.32 o 
 -11  12   4        3.83        9.21      8.16 o 
 -10  12   4       64.64       66.30      6.73 o 
  -9  12   4      124.36      115.90      9.48 o 
  -8  12   4       22.43       25.35      7.80 o 
  -7  12   4       56.54       60.54      4.45 o 
  -6  12   4       44.19       42.80      3.40 o 
  -5  12   4        3.81        0.47      2.23 o 
  -4  12   4       40.66       39.26      3.27 o 
  -3  12   4      100.93      100.50      3.46 o 
  -2  12   4      292.81      301.34      6.54 o 
  -1  12   4        7.54        4.37      1.98 o 
   0  12   4        0.76       -0.88      1.78 o 
   1  12   4        7.56        4.12      1.97 o 
   2  12   4      292.53      294.98      6.22 o 
   3  12   4      101.01       94.61      3.86 o 
   4  12   4       40.61       41.43      2.87 o 
   5  12   4        3.82        0.21      2.61 o 
   6  12   4       44.23       40.72      3.58 o 
   7  12   4       56.52       59.42      6.42 o 
   8  12   4       22.41       27.79      6.16 o 
   9  12   4      124.35      120.65     14.59 o 
  10  12   4       64.69       59.64      5.75 o 
  11  12   4        3.78       -4.26      4.26 o 
  12  12   4       12.93       13.19      3.82 o 
  13  12   4       72.19       72.48      5.48 o 
  14  12   4       25.80       23.63      4.43 o 
  15  12   4       50.40       54.07      8.13 o 
 -15  13   4        4.21        4.29      7.64 o 
 -14  13   4       11.51        5.83      5.84 o 
 -13  13   4       23.56       27.40     16.51 o 
 -12  13   4        8.94       10.09      5.35 o 
 -11  13   4       26.04       14.14      5.48 o 
 -10  13   4       94.87      106.54     12.60 o 
  -9  13   4        4.34       -3.02      4.16 o 
  -8  13   4       74.95       64.67      6.04 o 
  -7  13   4       47.05       45.28      5.42 o 
  -6  13   4       19.10       21.04      3.04 o 
  -5  13   4      222.81      210.09      5.49 o 
  -4  13   4        8.71        9.03      2.37 o 
  -3  13   4      164.27      177.00      4.79 o 
  -2  13   4       85.97       77.56      3.43 o 
  -1  13   4      101.72       98.10      3.54 o 
   0  13   4       28.47       29.30      2.79 o 
   1  13   4      101.65       97.05      4.56 o 
   2  13   4       85.48       82.41      4.08 o 
   3  13   4      164.35      171.52      5.49 o 
   4  13   4        8.80        4.22      2.70 o 
   5  13   4      222.78      213.80      6.46 o 
   6  13   4       19.22       24.19      3.68 o 
   7  13   4       47.00       46.47      4.89 o 
   8  13   4       74.73       68.44      5.29 o 
   9  13   4        4.32       -1.19      3.86 o 
  10  13   4       94.62      107.77      6.80 o 
  11  13   4       25.99       25.76      5.25 o 
  12  13   4        8.89       18.21      6.80 o 
  13  13   4       23.45       29.87      6.39 o 
  14  13   4       11.53       19.96      4.82 o 
  15  13   4        4.25       15.07      7.89 o 
 -14  14   4       22.91       16.08      6.54 o 
 -13  14   4       66.59       83.87     21.50 o 
 -12  14   4       12.06       22.18      5.96 o 
 -11  14   4      100.52      116.35      8.38 o 
 -10  14   4       38.85       46.16      6.14 o 
  -9  14   4       17.83       15.69      4.87 o 
  -8  14   4       92.18       87.36      6.52 o 
  -7  14   4       17.51       13.89      9.10 o 
  -6  14   4       82.54       80.20      4.53 o 
  -5  14   4       67.05       59.24      5.55 o 
  -4  14   4       73.41       72.51      3.57 o 
  -3  14   4       17.01       12.94      5.02 o 
  -2  14   4        6.64        5.14      2.03 o 
  -1  14   4       62.93       61.53      4.00 o 
   0  14   4        6.10        4.80      1.82 o 
   1  14   4       62.93       69.80      3.46 o 
   2  14   4        6.61        6.25      2.35 o 
   3  14   4       17.00       14.05      2.69 o 
   4  14   4       73.46       84.07      4.28 o 
   5  14   4       66.93       71.17      4.09 o 
   6  14   4       82.74       75.48     13.11 o 
   7  14   4       17.52       14.85      3.15 o 
   8  14   4       92.22      105.91      6.21 o 
   9  14   4       17.79       31.66      4.62 o 
  10  14   4       38.92       42.60      5.34 o 
  11  14   4      100.50      116.39     11.25 o 
  12  14   4       12.16       19.28      5.19 o 
  13  14   4       66.66       77.62      6.23 o 
  14  14   4       22.93       27.50      4.61 o 
 -13  15   4       17.96       30.35      8.49 o 
 -12  15   4        6.16       10.52      5.74 o 
 -11  15   4       75.61      102.28      7.79 o 
 -10  15   4       41.35       39.72      5.88 o 
  -9  15   4        0.11        4.97      8.09 o 
  -8  15   4       16.56       23.53      4.72 o 
  -7  15   4       81.17       98.52     17.58 o 
  -6  15   4      127.49      120.23      5.33 o 
  -5  15   4      211.33      197.76      5.06 o 
  -4  15   4       21.41       19.16      2.29 o 
  -3  15   4       39.02       39.99      3.28 o 
  -2  15   4      102.27       98.13      5.39 o 
  -1  15   4      121.40      107.31      6.00 o 
   0  15   4        1.10       -2.22      2.85 o 
   1  15   4      121.43      117.92      5.76 o 
   2  15   4      101.95       92.84      9.46 o 
   3  15   4       39.14       39.00      2.96 o 
   4  15   4       21.26       25.44      2.86 o 
   5  15   4      211.45      190.23      5.04 o 
   6  15   4      127.38      125.49      5.16 o 
   7  15   4       81.10       90.53      4.74 o 
   8  15   4       16.57       20.34      3.98 o 
   9  15   4        0.11       -2.32      5.71 o 
  10  15   4       41.18       39.15      5.10 o 
  11  15   4       75.79      101.06      7.02 o 
  12  15   4        6.15        4.54      6.27 o 
  13  15   4       17.97       34.36      6.01 o 
 -12  16   4       14.93        6.72      8.34 o 
 -11  16   4        2.29        0.34      5.10 o 
 -10  16   4       29.17       43.42      5.92 o 
  -9  16   4       11.69        8.80      4.46 o 
  -8  16   4        6.25       11.09      4.17 o 
  -7  16   4        4.79        1.11      3.44 o 
  -6  16   4        4.07        0.98      2.55 o 
  -5  16   4       25.11       35.68      5.49 o 
  -4  16   4       27.94       31.48      4.11 o 
  -3  16   4       48.21       49.07     13.70 o 
  -2  16   4       45.88       46.75      3.74 o 
  -1  16   4        2.77        3.23      2.46 o 
   0  16   4        8.66        3.60      7.14 o 
   1  16   4        2.74        6.27      4.51 o 
   2  16   4       45.97       51.02      3.93 o 
   3  16   4       48.18       50.09      4.67 o 
   4  16   4       28.08       27.13      2.75 o 
   5  16   4       25.10       29.90      3.12 o 
   6  16   4        4.08       -1.42      2.46 o 
   7  16   4        4.79        6.04      3.26 o 
   8  16   4        6.27        5.99      3.50 o 
   9  16   4       11.67       13.56      4.06 o 
  10  16   4       29.07       38.81      8.06 o 
  11  16   4        2.30        4.72      4.51 o 
  12  16   4       14.99       22.52      5.33 o 
 -10  17   4        8.55        6.50      7.70 o 
  -9  17   4       18.38       27.76      4.71 o 
  -8  17   4       28.88       15.78      4.09 o 
  -7  17   4       11.25        9.38      3.18 o 
  -6  17   4        0.64       13.59      8.83 o 
  -5  17   4        4.44       -3.24      7.82 o 
  -4  17   4       16.86       12.08      8.51 o 
  -3  17   4      118.29      115.06     12.15 o 
  -2  17   4       21.48       15.75      7.82 o 
  -1  17   4       56.70       40.16      9.45 o 
   0  17   4      123.61      116.32     11.14 o 
   1  17   4       56.70       43.62      9.01 o 
   2  17   4       21.56       19.47      7.53 o 
   3  17   4      118.25      122.01     11.21 o 
   4  17   4       16.77       20.56      5.28 o 
   5  17   4        4.43        5.15      2.23 o 
   6  17   4        0.63        0.84      6.18 o 
   7  17   4       11.18        8.74      3.95 o 
   8  17   4       28.97       31.61      4.09 o 
   9  17   4       18.36       23.40      5.73 o 
  10  17   4        8.58       12.54      4.26 o 
  -9  18   4       10.38       11.45      6.74 o 
  -8  18   4        2.43       14.63      9.19 o 
  -7  18   4        8.77        8.40      8.62 o 
  -6  18   4       11.16       11.61      9.16 o 
  -5  18   4        5.78        6.27      8.72 o 
  -4  18   4        0.63        0.90      8.18 o 
  -3  18   4        3.25       -0.76      7.86 o 
  -2  18   4        2.20        0.76      8.11 o 
  -1  18   4        2.15       -0.83      7.25 o 
   0  18   4       41.28       28.77      8.47 o 
   1  18   4        2.14        8.87      7.14 o 
   2  18   4        2.23       -2.67      6.45 o 
   3  18   4        3.29        2.78      6.49 o 
   4  18   4        0.62        1.69      6.49 o 
   5  18   4        5.77        7.43      6.85 o 
   6  18   4       11.11       11.72      7.10 o 
   7  18   4        8.77        8.11      3.71 o 
   8  18   4        2.43        5.95      4.18 o 
   9  18   4       10.30       13.84      5.12 o 
  -7  19   4       16.13       12.44     10.02 o 
  -6  19   4       15.38       19.90     10.13 o 
  -5  19   4       11.03        8.29      8.51 o 
  -4  19   4        0.95        9.98      8.51 o 
  -3  19   4        6.21       -4.58      8.51 o 
  -2  19   4       15.94       29.13      8.98 o 
  -1  19   4        4.17       15.90      7.86 o 
   0  19   4        7.23       18.17      8.33 o 
   1  19   4        4.17        8.98      7.43 o 
   2  19   4       15.89       15.32      7.93 o 
   3  19   4        6.18        5.55      6.99 o 
   4  19   4        0.96        2.74      7.17 o 
   5  19   4       11.02       23.83      8.25 o 
   6  19   4       15.40        8.04      7.17 o 
  -4  20   4        1.26       -8.61      8.61 o 
  -3  20   4        4.76        0.32      8.25 o 
  -2  20   4        2.27       -5.30      8.15 o 
  -1  20   4       14.08        3.71      7.86 o 
   0  20   4        1.46       11.25      8.40 o 
   1  20   4       14.08        6.09      8.00 o 
   2  20   4        2.26       -6.63      6.63 o 
   3  20   4        4.72       -4.11      7.28 o 
   4  20   4        1.27       -6.06      6.78 o 
   0   0   5      169.89      182.03      9.96 o 
   1   0   5      136.95      108.94      5.59 o 
   2   0   5      503.10      527.53     13.39 o 
   3   0   5       27.47       25.41      3.49 o 
   4   0   5        4.74        6.71      3.00 o 
   5   0   5       31.41       34.44      7.53 o 
   6   0   5       43.65       43.95      6.40 o 
   7   0   5      396.55      386.68     13.18 o 
   8   0   5      114.07      122.05      7.13 o 
   9   0   5       49.19       44.52      5.23 o 
  10   0   5       22.35       11.54      4.32 o 
  11   0   5      233.60      204.32      9.91 o 
  12   0   5      136.63      151.49      9.18 o 
  13   0   5      708.36      665.20     19.00 o 
  14   0   5        3.90        3.67      7.41 o 
  15   0   5        0.60       -2.32      5.03 o 
  16   0   5        7.51       11.63      5.72 o 
  17   0   5        0.09        3.24      4.57 o 
  18   0   5       14.44       22.48      5.36 o 
 -18   1   5        0.94        2.76      5.70 o 
 -17   1   5        2.23       -2.95      4.30 o 
 -16   1   5       38.80       25.86      6.33 o 
 -15   1   5        2.07        2.61      5.44 o 
 -14   1   5       36.27       39.74     13.72 o 
 -13   1   5       32.23       31.79      5.80 o 
 -12   1   5      177.43      196.58     10.22 o 
 -11   1   5        1.24       -2.42      4.42 o 
 -10   1   5       44.63       40.88      7.25 o 
  -9   1   5      102.68       98.42      6.63 o 
  -8   1   5      171.38      179.15      7.83 o 
  -7   1   5       63.59       72.21      5.36 o 
  -6   1   5       35.61       37.87      2.58 o 
  -5   1   5      165.03      170.15      7.33 o 
  -4   1   5      243.06      234.62      8.37 o 
  -3   1   5       39.03       40.85      3.99 o 
  -2   1   5      747.43      704.45     16.55 o 
  -1   1   5      128.72      121.46      5.82 o 
   0   1   5       90.69       81.17      5.00 o 
   1   1   5      128.74      119.16      6.74 o 
   2   1   5      747.17      706.76     16.56 o 
   3   1   5       39.34       42.31      4.13 o 
   4   1   5      242.75      239.55     12.07 o 
   5   1   5      165.09      156.39      9.74 o 
   6   1   5       35.54       32.54      2.61 o 
   7   1   5       63.44       65.04      5.20 o 
   8   1   5      171.51      154.71      7.46 o 
   9   1   5      102.48       96.87     11.12 o 
  10   1   5       44.81       40.75      5.28 o 
  11   1   5        1.22        2.52      4.14 o 
  12   1   5      177.34      175.83      9.58 o 
  13   1   5       32.20       33.24      6.04 o 
  14   1   5       36.37       32.86     13.64 o 
  15   1   5        2.10        2.81      5.07 o 
  16   1   5       38.89       40.76      6.91 o 
  17   1   5        2.26       -0.21      4.29 o 
  18   1   5        0.94       -1.97      4.68 o 
 -18   2   5        3.75        6.59      4.78 o 
 -17   2   5       17.80       17.77      4.81 o 
 -16   2   5       11.87        3.16      5.19 o 
 -15   2   5        8.90        6.57      6.65 o 
 -14   2   5        0.69       -2.09      7.61 o 
 -13   2   5       72.53       68.16     10.29 o 
 -12   2   5      172.51      168.36     14.97 o 
 -11   2   5       34.16       25.92      5.17 o 
 -10   2   5      182.74      178.93      9.09 o 
  -9   2   5      182.29      191.27      8.56 o 
  -8   2   5        6.64        4.47      6.69 o 
  -7   2   5       69.18       71.49      5.06 o 
  -6   2   5        5.60        6.00      3.17 o 
  -5   2   5       88.89      111.70      6.20 o 
  -4   2   5      123.03      112.88      7.27 o 
  -3   2   5      461.36      473.44     12.54 o 
  -2   2   5      438.12      463.86     15.64 o 
  -1   2   5      174.64      178.63      7.02 o 
   0   2   5       11.69       17.80      3.39 o 
   1   2   5      174.80      181.19      7.01 o 
   2   2   5      438.35      481.60     12.49 o 
   3   2   5      461.57      485.71     12.70 o 
   4   2   5      123.27      106.18      5.64 o 
   5   2   5       88.75      107.64      3.99 o 
   6   2   5        5.56       10.06      1.83 o 
   7   2   5       69.48       56.14      4.84 o 
   8   2   5        6.70        7.03      3.52 o 
   9   2   5      182.33      189.60     11.69 o 
  10   2   5      182.91      189.64     11.76 o 
  11   2   5       34.10       38.59      5.82 o 
  12   2   5      173.01      176.22      9.84 o 
  13   2   5       72.56       77.11      8.31 o 
  14   2   5        0.69       -2.97      4.75 o 
  15   2   5        8.88       11.41      6.06 o 
  16   2   5       11.90        7.45      4.60 o 
  17   2   5       17.84       15.71      4.98 o 
  18   2   5        3.75       -0.40      4.60 o 
 -18   3   5        0.07        1.29      4.73 o 
 -17   3   5       19.42       17.54      5.31 o 
 -16   3   5       17.29       20.65      6.14 o 
 -15   3   5       14.63       10.01      5.65 o 
 -14   3   5       74.36       69.42      7.42 o 
 -13   3   5       30.62       34.81      6.36 o 
 -12   3   5       64.86       78.61      7.01 o 
 -11   3   5       33.98       25.12      5.43 o 
 -10   3   5      216.91      193.93     18.68 o 
  -9   3   5       67.35       67.58      4.34 o 
  -8   3   5       63.90       59.17      3.87 o 
  -7   3   5      101.43       92.29      6.87 o 
  -6   3   5      281.37      288.48      9.80 o 
  -5   3   5      260.27      251.31      8.93 o 
  -4   3   5      165.05      169.69      7.27 o 
  -3   3   5      134.31      144.52      6.62 o 
  -2   3   5      601.05      630.51     17.24 o 
  -1   3   5      614.72      626.99     15.10 o 
   0   3   5      274.88      229.90      9.56 o 
   1   3   5      614.95      625.87     21.72 o 
   2   3   5      601.77      635.92     15.27 o 
   3   3   5      134.28      143.98      4.86 o 
   4   3   5      165.07      178.89      5.95 o 
   5   3   5      260.07      253.88      6.32 o 
   6   3   5      281.22      287.17      6.67 o 
   7   3   5      101.33      108.41      6.42 o 
   8   3   5       64.11       50.36      5.00 o 
   9   3   5       67.15       65.76      5.85 o 
  10   3   5      216.81      207.39      9.38 o 
  11   3   5       33.84       48.49      6.14 o 
  12   3   5       64.86       79.82      7.23 o 
  13   3   5       30.59       52.65     18.91 o 
  14   3   5       74.54       71.34      7.15 o 
  15   3   5       14.67       11.39      5.79 o 
  16   3   5       17.37       13.48      4.76 o 
  17   3   5       19.37       25.18      5.29 o 
  18   3   5        0.07        1.73      4.53 o 
 -18   4   5        1.48        0.69      6.00 o 
 -17   4   5        0.54       -0.20      4.83 o 
 -16   4   5        1.84        4.11      5.25 o 
 -15   4   5       19.28       17.01      8.44 o 
 -14   4   5       35.64       40.29      6.38 o 
 -13   4   5       27.31       22.74      5.74 o 
 -12   4   5      211.95      218.36     17.67 o 
 -11   4   5      430.34      416.75     14.00 o 
 -10   4   5       46.21       47.29      5.75 o 
  -9   4   5      208.06      207.12     12.86 o 
  -8   4   5      114.65      122.82      7.07 o 
  -7   4   5      319.38      298.29     10.35 o 
  -6   4   5      228.64      216.94      8.34 o 
  -5   4   5       23.45       19.06      3.52 o 
  -4   4   5      117.47      123.81     10.93 o 
  -3   4   5      433.59      456.29     12.24 o 
  -2   4   5      228.28      233.76      8.80 o 
  -1   4   5       96.26      101.22      5.46 o 
   0   4   5       21.22       22.96      3.49 o 
   1   4   5       96.12      100.40      5.57 o 
   2   4   5      228.88      241.48      6.50 o 
   3   4   5      434.59      448.58      9.51 o 
   4   4   5      117.48      121.45      4.41 o 
   5   4   5       23.45       19.70      2.44 o 
   6   4   5      228.31      220.55      5.68 o 
   7   4   5      319.24      305.84     10.33 o 
   8   4   5      115.04      112.20      6.77 o 
   9   4   5      208.21      206.09      9.23 o 
  10   4   5       46.44       46.99      5.59 o 
  11   4   5      430.21      426.12     14.02 o 
  12   4   5      211.78      215.91     10.53 o 
  13   4   5       27.35       24.92      7.91 o 
  14   4   5       35.76       47.44      6.66 o 
  15   4   5       19.35       11.70      5.59 o 
  16   4   5        1.85        4.55      6.88 o 
  17   4   5        0.55        2.74      4.26 o 
  18   4   5        1.48        0.14      8.61 o 
 -17   5   5       23.13       28.35     13.73 o 
 -16   5   5       14.82       19.44      6.05 o 
 -15   5   5       33.25       31.64      6.55 o 
 -14   5   5       26.62       19.30      5.53 o 
 -13   5   5       34.40       14.49      8.67 o 
 -12   5   5       12.52       15.01      5.19 o 
 -11   5   5      382.99      414.89     14.02 o 
 -10   5   5      230.86      209.76      9.64 o 
  -9   5   5       15.59        7.49     10.18 o 
  -8   5   5      155.94      167.37      8.22 o 
  -7   5   5       63.37       67.14      5.28 o 
  -6   5   5       92.48       77.95      6.15 o 
  -5   5   5       79.81       95.91      5.75 o 
  -4   5   5      103.12       89.78      4.50 o 
  -3   5   5       78.33       79.31      4.14 o 
  -2   5   5      337.45      344.98      9.28 o 
  -1   5   5      266.15      277.79      6.30 o 
   0   5   5      105.04      108.24      4.03 o 
   1   5   5      266.89      285.88      6.82 o 
   2   5   5      337.35      357.16      8.45 o 
   3   5   5       78.33       78.54      3.40 o 
   4   5   5      103.00       94.06      3.66 o 
   5   5   5       79.83       92.53      3.94 o 
   6   5   5       92.53       93.93      5.81 o 
   7   5   5       63.46       66.07      8.87 o 
   8   5   5      156.26      179.45      8.13 o 
   9   5   5       15.60        9.98      5.93 o 
  10   5   5      230.71      244.74     10.33 o 
  11   5   5      382.97      403.26     17.47 o 
  12   5   5       12.50       24.75      8.36 o 
  13   5   5       34.32       28.34      5.96 o 
  14   5   5       26.69       24.52      5.85 o 
  15   5   5       33.26       28.05      6.46 o 
  16   5   5       14.84       17.11      4.81 o 
  17   5   5       23.06       20.58      5.20 o 
 -17   6   5       11.57        7.73     19.48 o 
 -16   6   5        0.15       -2.21      4.40 o 
 -15   6   5        1.94        0.52      4.39 o 
 -14   6   5       67.72       61.32      7.84 o 
 -13   6   5        9.41        6.71      5.06 o 
 -12   6   5      160.55      154.45      9.31 o 
 -11   6   5      114.94      112.44      7.95 o 
 -10   6   5      173.37      152.84      8.69 o 
  -9   6   5      230.44      244.13     20.04 o 
  -8   6   5       99.45       86.80      6.22 o 
  -7   6   5      128.39      132.72      5.88 o 
  -6   6   5       23.08       26.96      3.22 o 
  -5   6   5       81.40       69.93      4.13 o 
  -4   6   5      288.49      279.61      8.42 o 
  -3   6   5      183.73      183.66      5.28 o 
  -2   6   5      456.97      428.88     11.57 o 
  -1   6   5      172.86      154.83      4.77 o 
   0   6   5      400.43      380.16      7.58 o 
   1   6   5      172.76      157.61      7.40 o 
   2   6   5      457.33      434.50      8.25 o 
   3   6   5      184.18      178.79      4.96 o 
   4   6   5      288.66      291.62      6.37 o 
   5   6   5       81.55       79.44      3.40 o 
   6   6   5       22.93       27.93      2.52 o 
   7   6   5      128.44      125.59      7.78 o 
   8   6   5       99.63       97.53      7.75 o 
   9   6   5      230.45      246.27     10.10 o 
  10   6   5      173.28      171.53      8.79 o 
  11   6   5      114.84      109.74     20.82 o 
  12   6   5      160.35      143.95     20.21 o 
  13   6   5        9.45       12.32      6.85 o 
  14   6   5       67.65       71.50      7.49 o 
  15   6   5        1.93        1.29      4.29 o 
  16   6   5        0.15        0.36      5.20 o 
  17   6   5       11.54        6.43      5.81 o 
 -17   7   5       10.17        2.34      6.22 o 
 -16   7   5        3.62       -2.71      5.69 o 
 -15   7   5        9.21        0.76      5.83 o 
 -14   7   5        4.63        8.29      5.06 o 
 -13   7   5       35.29       37.70      5.30 o 
 -12   7   5       47.95       58.44      5.73 o 
 -11   7   5      395.95      382.91     11.27 o 
 -10   7   5       26.83       21.82      4.10 o 
  -9   7   5        5.80        3.46      3.55 o 
  -8   7   5      170.96      164.36      6.91 o 
  -7   7   5      197.71      194.76      5.83 o 
  -6   7   5       20.43       25.08      3.30 o 
  -5   7   5      272.61      249.70      6.37 o 
  -4   7   5      110.02      125.63      4.55 o 
  -3   7   5       90.88       90.11      3.87 o 
  -2   7   5      223.91      241.32      6.93 o 
  -1   7   5      207.68      207.65      5.77 o 
   0   7   5        1.43       -0.34      2.10 o 
   1   7   5      207.26      215.57      5.53 o 
   2   7   5      224.10      232.64      5.79 o 
   3   7   5       91.04       92.74      3.82 o 
   4   7   5      109.93      114.20      4.12 o 
   5   7   5      272.91      246.96      5.94 o 
   6   7   5       20.49       12.68      2.53 o 
   7   7   5      197.75      198.37      5.30 o 
   8   7   5      171.04      158.65      8.03 o 
   9   7   5        5.77        1.84      3.97 o 
  10   7   5       26.84       31.31      8.53 o 
  11   7   5      395.99      411.20     13.69 o 
  12   7   5       48.01       44.60      6.32 o 
  13   7   5       35.42       31.43      6.01 o 
  14   7   5        4.62        9.16      5.73 o 
  15   7   5        9.22        2.74      5.17 o 
  16   7   5        3.59        6.23      5.89 o 
  17   7   5       10.21       12.97      6.23 o 
 -16   8   5        8.33        6.26      6.15 o 
 -15   8   5       31.76       30.42      7.43 o 
 -14   8   5       13.35       22.66      9.07 o 
 -13   8   5       11.78       13.15     11.48 o 
 -12   8   5       63.77       65.42      5.61 o 
 -11   8   5      152.69      166.24      7.79 o 
 -10   8   5       15.82       18.39      4.27 o 
  -9   8   5      240.94      234.76      8.37 o 
  -8   8   5       68.11       68.41      5.83 o 
  -7   8   5       13.00        9.18      3.27 o 
  -6   8   5       88.13       87.75      3.73 o 
  -5   8   5        6.80        4.11      3.10 o 
  -4   8   5       38.03       47.76      4.70 o 
  -3   8   5      344.89      343.53      7.41 o 
  -2   8   5      366.28      364.81      7.63 o 
  -1   8   5      520.82      519.72     13.11 o 
   0   8   5        5.57        7.43      2.38 o 
   1   8   5      520.89      509.43      9.41 o 
   2   8   5      365.89      363.02      7.50 o 
   3   8   5      344.53      326.46      7.06 o 
   4   8   5       38.06       44.60      4.20 o 
   5   8   5        6.82        6.82      2.42 o 
   6   8   5       88.36       82.28      3.74 o 
   7   8   5       13.08       17.57      2.91 o 
   8   8   5       68.20       65.71      6.89 o 
   9   8   5      241.08      251.03     23.75 o 
  10   8   5       15.88       12.92      7.80 o 
  11   8   5      152.91      178.57      9.56 o 
  12   8   5       63.67       61.73      6.79 o 
  13   8   5       11.78       15.28      8.15 o 
  14   8   5       13.36        7.51      8.85 o 
  15   8   5       31.80       29.64      6.14 o 
  16   8   5        8.31        5.51      7.12 o 
 -16   9   5        8.30       -0.75      6.20 o 
 -15   9   5        1.17       -0.27      5.80 o 
 -14   9   5       31.19       31.61      6.73 o 
 -13   9   5       44.09       55.25      7.11 o 
 -12   9   5       42.22       38.95      6.82 o 
 -11   9   5      109.60      108.06     29.44 o 
 -10   9   5       73.33       68.00      5.38 o 
  -9   9   5      141.14      148.34      6.97 o 
  -8   9   5       53.26       57.82      4.83 o 
  -7   9   5      367.84      375.91     10.08 o 
  -6   9   5       44.87       57.83      3.36 o 
  -5   9   5      541.02      506.76      9.55 o 
  -4   9   5       67.25       70.77      3.76 o 
  -3   9   5       11.43       11.10      2.59 o 
  -2   9   5      233.61      223.24      5.91 o 
  -1   9   5      250.84      240.97      6.59 o 
   0   9   5      239.82      237.38     10.03 o 
   1   9   5      250.98      245.11      6.06 o 
   2   9   5      233.34      225.68      5.81 o 
   3   9   5       11.44       12.52      2.82 o 
   4   9   5       67.18       69.46      3.53 o 
   5   9   5      541.23      517.56      9.55 o 
   6   9   5       44.93       52.96      3.39 o 
   7   9   5      367.81      376.19      9.00 o 
   8   9   5       53.31       59.20      3.99 o 
   9   9   5      141.16      148.13      8.34 o 
  10   9   5       73.35       72.34      8.38 o 
  11   9   5      109.54      141.88     12.33 o 
  12   9   5       42.21       59.08      9.66 o 
  13   9   5       44.05       45.24     10.06 o 
  14   9   5       31.23       17.90      5.64 o 
  15   9   5        1.17        0.05      5.06 o 
  16   9   5        8.29       16.58      6.33 o 
 -15  10   5       10.44        3.18      5.94 o 
 -14  10   5       45.07       41.98      9.73 o 
 -13  10   5       17.17       15.69      5.88 o 
 -12  10   5        6.70       12.70      9.46 o 
 -11  10   5       36.60       38.09      6.45 o 
 -10  10   5       25.49       25.36     11.14 o 
  -9  10   5       92.55      107.55      7.83 o 
  -8  10   5      111.66      116.66      6.09 o 
  -7  10   5        3.02        0.45      3.21 o 
  -6  10   5      254.47      246.23      7.78 o 
  -5  10   5       20.38       18.28      3.66 o 
  -4  10   5       12.67        6.43      2.35 o 
  -3  10   5      263.15      252.22      7.40 o 
  -2  10   5      305.25      307.50      8.29 o 
  -1  10   5      111.05      115.30      5.17 o 
   0  10   5       91.40       90.79      4.64 o 
   1  10   5      111.10      116.17      5.14 o 
   2  10   5      305.17      314.60      8.26 o 
   3  10   5      263.41      251.65      7.26 o 
   4  10   5       12.71        8.73      2.26 o 
   5  10   5       20.34       24.83      2.89 o 
   6  10   5      254.96      241.24      7.09 o 
   7  10   5        3.04        2.35      2.91 o 
   8  10   5      111.77      122.20      7.46 o 
   9  10   5       92.73       97.53     10.06 o 
  10  10   5       25.55       21.41      7.53 o 
  11  10   5       36.46       38.54      8.51 o 
  12  10   5        6.72        1.15      7.50 o 
  13  10   5       17.24        4.94      5.09 o 
  14  10   5       45.23       43.88      6.51 o 
  15  10   5       10.47       14.22      5.84 o 
 -15  11   5        7.82       10.91      6.44 o 
 -14  11   5       13.62        8.34      6.16 o 
 -13  11   5       37.99       34.63      6.65 o 
 -12  11   5        2.46       -5.16      7.43 o 
 -11  11   5       20.98       19.83      6.08 o 
 -10  11   5       55.92       52.49      6.54 o 
  -9  11   5       10.58       13.76      5.15 o 
  -8  11   5       59.36       55.52      6.09 o 
  -7  11   5        1.39       -4.05      4.05 o 
  -6  11   5       45.11       43.93      5.33 o 
  -5  11   5      119.92      112.19      5.70 o 
  -4  11   5      101.09      102.66      6.51 o 
  -3  11   5       78.23       74.79      5.10 o 
  -2  11   5       69.77       62.26      4.94 o 
  -1  11   5       50.80       49.36      3.20 o 
   0  11   5      242.95      269.46      6.41 o 
   1  11   5       50.94       54.67      3.29 o 
   2  11   5       69.65       67.30      3.52 o 
   3  11   5       78.12       84.21      3.86 o 
   4  11   5      101.16       95.42      8.58 o 
   5  11   5      119.95      105.85      7.63 o 
   6  11   5       45.23       53.18      5.43 o 
   7  11   5        1.38       -1.42      8.31 o 
   8  11   5       59.42       57.85      5.08 o 
   9  11   5       10.59       15.79      6.88 o 
  10  11   5       56.02       44.99      8.44 o 
  11  11   5       20.99       22.96      7.75 o 
  12  11   5        2.48        8.76      6.38 o 
  13  11   5       37.86       51.85      6.73 o 
  14  11   5       13.59       15.00      5.68 o 
  15  11   5        7.81        6.24      9.48 o 
 -14  12   5       10.89       18.23      6.51 o 
 -13  12   5       15.11       10.35      6.28 o 
 -12  12   5      142.87      159.24     10.14 o 
 -11  12   5       21.12       25.67      6.14 o 
 -10  12   5        0.37       -4.55      4.55 o 
  -9  12   5       87.25       78.40      6.95 o 
  -8  12   5       16.35       18.46      5.00 o 
  -7  12   5       12.28       16.90      4.89 o 
  -6  12   5      194.15      198.75      9.28 o 
  -5  12   5       71.74       67.30      5.84 o 
  -4  12   5      174.81      191.06      7.99 o 
  -3  12   5       75.28       81.23      3.88 o 
  -2  12   5       73.57       74.94      4.25 o 
  -1  12   5        9.33        9.48      2.75 o 
   0  12   5        7.75        6.03      2.70 o 
   1  12   5        9.31       10.63      2.86 o 
   2  12   5       73.58       77.33      5.46 o 
   3  12   5       75.40       79.40      4.38 o 
   4  12   5      175.09      176.49     13.07 o 
   5  12   5       71.72       69.80      5.43 o 
   6  12   5      194.37      193.89      8.03 o 
   7  12   5       12.25       16.09      4.03 o 
   8  12   5       16.31       19.07      4.18 o 
   9  12   5       87.04       85.38      9.37 o 
  10  12   5        0.36        8.00      6.88 o 
  11  12   5       21.13       16.69      7.57 o 
  12  12   5      143.05      152.28     21.47 o 
  13  12   5       15.16       12.11      5.56 o 
  14  12   5       10.95        5.46      5.32 o 
 -13  13   5        1.87        5.97      5.88 o 
 -12  13   5       15.94       18.52      6.07 o 
 -11  13   5       28.71       36.19      6.69 o 
 -10  13   5        1.14       -0.16      4.77 o 
  -9  13   5       86.47      105.13      7.79 o 
  -8  13   5       11.47        4.15      7.10 o 
  -7  13   5       60.47       65.31      6.34 o 
  -6  13   5        3.95        7.17      4.28 o 
  -5  13   5       63.70       67.01      5.96 o 
  -4  13   5       22.35       21.50      4.92 o 
  -3  13   5       44.81       38.35      3.85 o 
  -2  13   5       16.31        9.54      3.13 o 
  -1  13   5       49.74       48.15      4.50 o 
   0  13   5        7.41        5.14      2.76 o 
   1  13   5       49.67       48.08      3.68 o 
   2  13   5       16.31       19.35      3.97 o 
   3  13   5       44.76       43.57      9.99 o 
   4  13   5       22.22       25.25      5.98 o 
   5  13   5       63.75       66.25      5.45 o 
   6  13   5        3.96       -3.36      3.64 o 
   7  13   5       60.53       68.72      5.50 o 
   8  13   5       11.51        4.11      6.85 o 
   9  13   5       86.34      118.76     10.38 o 
  10  13   5        1.14       -5.51      5.91 o 
  11  13   5       28.76       31.10      5.51 o 
  12  13   5       15.88        7.19      5.19 o 
  13  13   5        1.86       -4.67      4.67 o 
 -12  14   5       16.55       20.42      6.55 o 
 -11  14   5       23.74       25.14      6.19 o 
 -10  14   5        5.21       -0.68      4.90 o 
  -9  14   5       36.75       26.18      7.75 o 
  -8  14   5        2.14       -2.46      4.52 o 
  -7  14   5       12.93       16.03      8.06 o 
  -6  14   5       68.34       84.29      8.36 o 
  -5  14   5       10.22        9.00      4.32 o 
  -4  14   5       71.87       70.92     11.27 o 
  -3  14   5      100.57      108.78      5.67 o 
  -2  14   5       14.01       20.34      4.35 o 
  -1  14   5       82.35       79.14      8.63 o 
   0  14   5       12.86        5.70      4.90 o 
   1  14   5       82.15       69.94      5.24 o 
   2  14   5       14.03       11.13      3.82 o 
   3  14   5      100.56      107.80      6.47 o 
   4  14   5       71.93       74.36      5.75 o 
   5  14   5       10.20       11.94      4.08 o 
   6  14   5       68.33       84.14      5.99 o 
   7  14   5       12.90       19.26     11.16 o 
   8  14   5        2.15       -5.37      5.37 o 
   9  14   5       36.77       40.88      7.79 o 
  10  14   5        5.22       22.54      5.10 o 
  11  14   5       23.71       26.15      5.21 o 
  12  14   5       16.62       12.53      5.39 o 
 -11  15   5       33.22       16.94      9.70 o 
 -10  15   5       43.08       59.33      6.90 o 
  -9  15   5       22.67       12.52      8.51 o 
  -8  15   5        3.88        7.88      4.78 o 
  -7  15   5        5.88        4.19      4.26 o 
  -6  15   5        6.55        6.44      5.62 o 
  -5  15   5       80.68       84.71      6.32 o 
  -4  15   5       32.65       26.60      6.60 o 
  -3  15   5      227.38      217.30      9.87 o 
  -2  15   5       17.55       15.35      3.10 o 
  -1  15   5       22.47       20.84      3.11 o 
   0  15   5        1.56       -1.74      2.63 o 
   1  15   5       22.51       14.95      3.84 o 
   2  15   5       17.47       14.41      3.73 o 
   3  15   5      227.34      216.18     16.90 o 
   4  15   5       32.68       30.36      4.65 o 
   5  15   5       80.80       78.86      5.81 o 
   6  15   5        6.57        2.49      3.79 o 
   7  15   5        5.92        3.52      7.30 o 
   8  15   5        3.85        1.63      3.89 o 
   9  15   5       22.68       17.35      4.54 o 
  10  15   5       43.15       43.79     11.63 o 
  11  15   5       33.27       39.26      6.02 o 
 -10  16   5        1.07        2.64      5.66 o 
  -9  16   5        1.17        7.38      5.06 o 
  -8  16   5       18.69       18.62      4.85 o 
  -7  16   5        9.35        7.01      8.00 o 
  -6  16   5        2.06        0.45      3.89 o 
  -5  16   5        7.98       12.16      3.96 o 
  -4  16   5        9.12       15.48      3.72 o 
  -3  16   5       24.86       29.04      3.13 o 
  -2  16   5        3.12        0.11      3.41 o 
  -1  16   5        0.45       -3.01      3.01 o 
   0  16   5       22.07       22.23      2.72 o 
   1  16   5        0.44       -2.29      2.29 o 
   2  16   5        3.17       -3.96      4.00 o 
   3  16   5       24.82       22.34      3.95 o 
   4  16   5        9.12       12.64      3.74 o 
   5  16   5        7.96        4.37      3.73 o 
   6  16   5        2.09       -0.09      4.94 o 
   7  16   5        9.34        5.85      3.19 o 
   8  16   5       18.66       13.80      4.22 o 
   9  16   5        1.17       -4.74      4.74 o 
  10  16   5        1.08        2.83      5.12 o 
  -9  17   5       43.89       51.33     11.46 o 
  -8  17   5        4.24       -3.51      4.14 o 
  -7  17   5        0.07       -1.98      7.66 o 
  -6  17   5       16.73       17.44      5.30 o 
  -5  17   5       13.60       16.04      3.61 o 
  -4  17   5        6.96        9.08      2.98 o 
  -3  17   5        2.52        6.24      8.00 o 
  -2  17   5       28.57       12.83      8.25 o 
  -1  17   5        4.73       17.12      8.15 o 
   0  17   5        0.14       -6.67      6.67 o 
   1  17   5        4.74        1.44      7.14 o 
   2  17   5       28.52       32.84      8.36 o 
   3  17   5        2.52       -1.69      6.63 o 
   4  17   5        6.98        6.23      3.32 o 
   5  17   5       13.58        8.30      6.03 o 
   6  17   5       16.75       21.99      3.17 o 
   7  17   5        0.08       -2.77      2.77 o 
   8  17   5        4.24        6.39      3.82 o 
   9  17   5       43.89       59.41      5.44 o 
  -7  18   5       11.26       15.81      5.30 o 
  -6  18   5       18.62       13.66      9.70 o 
  -5  18   5        5.84        9.95      9.12 o 
  -4  18   5       14.11       15.75      8.51 o 
  -3  18   5        7.97        2.27      8.07 o 
  -2  18   5        0.44        6.09      8.18 o 
  -1  18   5       42.05       44.59     10.13 o 
   0  18   5        6.71       19.18      8.25 o 
   1  18   5       42.04       46.90      9.34 o 
   2  18   5        0.44        6.27      7.10 o 
   3  18   5        7.99        8.60      6.51 o 
   4  18   5       14.13        8.72      5.23 o 
   5  18   5        5.87        1.70      3.38 o 
   6  18   5       18.66       14.54      4.15 o 
   7  18   5       11.21       12.50      2.93 o 
  -4  19   5        0.55       -5.01      7.79 o 
  -3  19   5        2.59       -1.05      8.58 o 
  -2  19   5        1.01       -7.14      8.11 o 
  -1  19   5       15.76       23.39      9.26 o 
   0  19   5        5.28       12.29      8.29 o 
   1  19   5       15.74        7.32      7.97 o 
   2  19   5        1.00       20.94      8.61 o 
   3  19   5        2.59       -2.52      7.03 o 
   4  19   5        0.54        0.18      7.25 o 
   0   0   6      129.39      139.20     10.31 o 
   1   0   6       95.30       70.53      5.49 o 
   2   0   6      212.29      176.75      7.93 o 
   3   0   6      172.58      193.87      8.17 o 
   4   0   6       57.86       58.59      5.01 o 
   5   0   6       12.76       14.62      4.03 o 
   6   0   6        7.49        8.40      3.95 o 
   7   0   6      167.26      155.86      8.06 o 
   8   0   6       28.97       35.75      5.59 o 
   9   0   6       11.47       22.03      5.04 o 
  10   0   6      521.78      520.43     16.27 o 
  11   0   6      252.84      254.87     15.91 o 
  12   0   6        4.78        1.52      8.00 o 
  13   0   6       41.11       53.04      6.92 o 
  14   0   6        1.15        1.11      5.35 o 
  15   0   6        1.52        1.45      5.62 o 
  16   0   6       18.58       19.33      6.46 o 
  17   0   6        1.49        3.83      7.37 o 
 -17   1   6       12.77       23.62      6.81 o 
 -16   1   6       26.72       24.00      9.66 o 
 -15   1   6        3.21       -5.53      5.53 o 
 -14   1   6       18.84       17.17      5.59 o 
 -13   1   6       16.74       16.60      7.08 o 
 -12   1   6       96.61       88.76      7.77 o 
 -11   1   6       33.76       35.63      6.21 o 
 -10   1   6       58.58       66.41     12.33 o 
  -9   1   6       95.82       91.31      7.04 o 
  -8   1   6       80.96       72.45      8.73 o 
  -7   1   6        6.47        4.19      3.81 o 
  -6   1   6       41.75       51.57      6.20 o 
  -5   1   6       10.15        7.43      3.65 o 
  -4   1   6       34.96       36.34      4.69 o 
  -3   1   6       72.68       66.32      5.14 o 
  -2   1   6       56.18       63.67      5.09 o 
  -1   1   6        3.92        7.16      3.30 o 
   0   1   6       53.14       57.77      6.18 o 
   1   1   6        3.97        4.96      3.53 o 
   2   1   6       56.13       66.17     12.08 o 
   3   1   6       72.45       66.54      5.38 o 
   4   1   6       34.91       39.72      4.69 o 
   5   1   6       10.19       11.00      6.58 o 
   6   1   6       41.86       52.54      5.79 o 
   7   1   6        6.51       10.63      6.69 o 
   8   1   6       81.04       71.01     10.35 o 
   9   1   6       95.76       90.23      6.98 o 
  10   1   6       58.41       62.64      6.61 o 
  11   1   6       33.76       33.28      5.98 o 
  12   1   6       96.58       89.74      7.92 o 
  13   1   6       16.75        9.06      5.10 o 
  14   1   6       18.88       11.70      6.09 o 
  15   1   6        3.21        0.79      5.56 o 
  16   1   6       26.78       15.79      6.39 o 
  17   1   6       12.77       20.78      6.74 o 
 -17   2   6        1.39        1.82      5.96 o 
 -16   2   6       12.81       13.03      6.10 o 
 -15   2   6        2.64        2.02      5.20 o 
 -14   2   6        8.28       -0.11      5.03 o 
 -13   2   6       40.19       26.36      6.96 o 
 -12   2   6       33.56       28.89      6.04 o 
 -11   2   6      198.44      173.68      9.77 o 
 -10   2   6      110.86      140.51      8.59 o 
  -9   2   6       87.77       71.86      6.46 o 
  -8   2   6       10.25        1.40      3.98 o 
  -7   2   6        4.02        2.33      3.74 o 
  -6   2   6        9.47        1.99      3.53 o 
  -5   2   6       17.35       13.43      4.07 o 
  -4   2   6       88.95       90.86      5.87 o 
  -3   2   6       28.18       20.91      4.12 o 
  -2   2   6       53.73       41.55      4.64 o 
  -1   2   6      593.60      569.37     14.98 o 
   0   2   6      114.36      125.34     12.10 o 
   1   2   6      593.77      570.01     14.96 o 
   2   2   6       53.78       41.72      4.65 o 
   3   2   6       28.13       28.23      4.60 o 
   4   2   6       88.86       92.51     10.64 o 
   5   2   6       17.26       18.59      4.48 o 
   6   2   6        9.42        3.79      2.08 o 
   7   2   6        4.04        4.33      5.01 o 
   8   2   6       10.13       -2.81      4.33 o 
   9   2   6       87.94       78.21      6.64 o 
  10   2   6      111.25      131.15     13.45 o 
  11   2   6      198.48      208.24     10.55 o 
  12   2   6       33.48       22.24      6.16 o 
  13   2   6       40.21       37.64     11.64 o 
  14   2   6        8.28        7.86      5.63 o 
  15   2   6        2.63       -1.35      7.44 o 
  16   2   6       12.81       22.76      6.33 o 
  17   2   6        1.40       -2.02      5.77 o 
 -17   3   6       13.10       13.95      6.46 o 
 -16   3   6        8.25       12.71      8.36 o 
 -15   3   6        7.77        6.99      5.86 o 
 -14   3   6        3.56        0.95      5.10 o 
 -13   3   6       25.04       23.64      5.95 o 
 -12   3   6       10.14        7.64      5.34 o 
 -11   3   6       18.12       16.45      5.33 o 
 -10   3   6       49.52       47.57      6.10 o 
  -9   3   6        4.27        0.29      4.29 o 
  -8   3   6       30.73       17.87      4.61 o 
  -7   3   6       32.63       32.80      5.00 o 
  -6   3   6        7.59        4.27      3.63 o 
  -5   3   6       17.03       26.33      4.37 o 
  -4   3   6      329.22      343.96     11.19 o 
  -3   3   6       52.05       50.35      4.83 o 
  -2   3   6       24.06       19.89      3.87 o 
  -1   3   6       15.33       19.99      3.71 o 
   0   3   6        0.08       -0.08      3.15 o 
   1   3   6       15.26       25.77      5.39 o 
   2   3   6       24.09       25.90      4.06 o 
   3   3   6       52.03       47.91      4.90 o 
   4   3   6      329.50      340.97      8.36 o 
   5   3   6       16.97       21.58      2.77 o 
   6   3   6        7.60        5.98      2.24 o 
   7   3   6       32.56       32.89      8.36 o 
   8   3   6       30.82       27.31      5.17 o 
   9   3   6        4.24       -0.37      4.17 o 
  10   3   6       49.49       40.32      5.88 o 
  11   3   6       18.12       23.80      8.63 o 
  12   3   6       10.06        9.31      6.76 o 
  13   3   6       25.12       26.44      6.14 o 
  14   3   6        3.59        2.27      4.95 o 
  15   3   6        7.77       17.13      6.15 o 
  16   3   6        8.28        6.56      6.01 o 
  17   3   6       13.10       15.59      6.75 o 
 -16   4   6       10.17        8.13     10.15 o 
 -15   4   6        2.59        1.63      5.60 o 
 -14   4   6       39.93       45.86      6.73 o 
 -13   4   6        5.83       11.88      5.52 o 
 -12   4   6       24.94       25.61      5.76 o 
 -11   4   6       53.96       50.76      7.88 o 
 -10   4   6       94.24       90.34      7.70 o 
  -9   4   6      119.93      113.98      7.85 o 
  -8   4   6       59.21       69.29      8.67 o 
  -7   4   6       80.46       79.52      6.32 o 
  -6   4   6       78.28       79.66      7.17 o 
  -5   4   6       65.35       67.14      6.90 o 
  -4   4   6      426.61      423.05     12.85 o 
  -3   4   6       44.50       42.02      4.69 o 
  -2   4   6      632.43      660.04     20.29 o 
  -1   4   6       70.62       72.87      5.43 o 
   0   4   6       36.39       25.82      4.23 o 
   1   4   6       70.70       76.89      5.61 o 
   2   4   6      632.64      662.70     13.25 o 
   3   4   6       44.57       46.11      4.02 o 
   4   4   6      426.30      432.18      9.69 o 
   5   4   6       65.26       65.64      3.77 o 
   6   4   6       78.39       74.91      3.84 o 
   7   4   6       80.61       74.88      4.76 o 
   8   4   6       59.15       82.01     14.75 o 
   9   4   6      119.94      114.07      7.85 o 
  10   4   6       94.17      105.00      7.71 o 
  11   4   6       53.97       43.48      6.45 o 
  12   4   6       24.91       26.05      5.83 o 
  13   4   6        5.82        0.86      5.27 o 
  14   4   6       39.98       28.48      6.52 o 
  15   4   6        2.58       -5.18      5.18 o 
  16   4   6       10.15        5.19      5.91 o 
 -16   5   6        0.82        3.87      5.68 o 
 -15   5   6       13.92        4.96      8.51 o 
 -14   5   6       42.37       55.51      7.32 o 
 -13   5   6       36.80       44.11     11.43 o 
 -12   5   6       39.84       37.06      6.27 o 
 -11   5   6       81.35       82.43      7.19 o 
 -10   5   6       54.77       67.79      7.28 o 
  -9   5   6       89.00       97.89     13.63 o 
  -8   5   6       14.91       12.57      4.50 o 
  -7   5   6       35.04       33.18      5.10 o 
  -6   5   6       36.08       35.61      4.86 o 
  -5   5   6      141.90      161.75      7.85 o 
  -4   5   6      126.64      137.26      7.47 o 
  -3   5   6       66.67       61.58      5.06 o 
  -2   5   6       40.57       34.97      4.70 o 
  -1   5   6       16.86        8.64      8.63 o 
   0   5   6      584.60      572.82     17.09 o 
   1   5   6       16.80       17.54      3.05 o 
   2   5   6       40.44       39.50      3.68 o 
   3   5   6       66.50       64.84      4.08 o 
   4   5   6      126.87      136.12      5.22 o 
   5   5   6      141.99      150.54      5.51 o 
   6   5   6       36.22       38.66      3.28 o 
   7   5   6       35.19       33.70      3.92 o 
   8   5   6       14.91        2.62      8.18 o 
   9   5   6       88.89       81.61      8.98 o 
  10   5   6       54.79       58.89      7.79 o 
  11   5   6       81.30       82.24     15.59 o 
  12   5   6       39.62       35.48      6.36 o 
  13   5   6       36.79       23.08      5.97 o 
  14   5   6       42.40       41.10      6.97 o 
  15   5   6       13.93        9.38      6.01 o 
  16   5   6        0.83        3.25      5.87 o 
 -16   6   6        8.12       -5.67      5.67 o 
 -15   6   6        1.35        8.51      8.22 o 
 -14   6   6       15.63       17.38      5.82 o 
 -13   6   6       14.81       26.40     19.43 o 
 -12   6   6        2.69        0.87      5.01 o 
 -11   6   6       60.12       48.39      6.50 o 
 -10   6   6      147.79      159.40      9.43 o 
  -9   6   6      168.48      170.89      9.41 o 
  -8   6   6        8.93        5.63      7.89 o 
  -7   6   6       93.84       85.66      6.45 o 
  -6   6   6       76.86       78.56      6.21 o 
  -5   6   6       45.13       36.19      7.39 o 
  -4   6   6       51.11       45.70      5.15 o 
  -3   6   6      146.45      135.10      6.31 o 
  -2   6   6       57.80       55.90      4.13 o 
  -1   6   6       55.11       57.38      5.58 o 
   0   6   6        5.61        4.04      2.89 o 
   1   6   6       55.08       50.63      3.95 o 
   2   6   6       57.98       46.59      3.82 o 
   3   6   6      146.36      143.61      5.84 o 
   4   6   6       50.96       55.68      3.90 o 
   5   6   6       45.10       43.81      3.94 o 
   6   6   6       76.79       74.43      7.30 o 
   7   6   6       93.82      107.12      4.56 o 
   8   6   6        8.93        2.69      2.31 o 
   9   6   6      168.63      169.33      9.31 o 
  10   6   6      147.70      135.22     14.42 o 
  11   6   6       60.15       62.04     11.81 o 
  12   6   6        2.68        3.76      4.80 o 
  13   6   6       14.73       11.23      5.44 o 
  14   6   6       15.68       16.54      6.15 o 
  15   6   6        1.35       -7.50      7.50 o 
  16   6   6        8.11       -0.40      8.94 o 
 -15   7   6        2.45       -0.77      5.81 o 
 -14   7   6       47.87       39.61      7.33 o 
 -13   7   6       50.20       43.02      6.10 o 
 -12   7   6        6.26        5.69      4.36 o 
 -11   7   6       62.70       51.67      5.52 o 
 -10   7   6       39.78       29.40      7.55 o 
  -9   7   6       67.70       53.68      8.67 o 
  -8   7   6       10.03        5.21      3.71 o 
  -7   7   6      301.45      295.24      9.10 o 
  -6   7   6       88.19       79.13      5.30 o 
  -5   7   6      327.70      328.35      9.32 o 
  -4   7   6       43.99       43.76      4.17 o 
  -3   7   6       78.98       76.83      4.14 o 
  -2   7   6       67.11       62.87      4.63 o 
  -1   7   6      190.79      182.85      5.68 o 
   0   7   6       18.34       12.08      2.81 o 
   1   7   6      190.85      185.33      5.63 o 
   2   7   6       67.09       71.10      3.85 o 
   3   7   6       79.01       83.54      4.00 o 
   4   7   6       43.86       40.37      3.65 o 
   5   7   6      327.61      333.27      8.52 o 
   6   7   6       88.46       76.33      4.55 o 
   7   7   6      301.20      301.35     12.89 o 
   8   7   6       10.03        8.84      5.84 o 
   9   7   6       67.76       56.99      6.47 o 
  10   7   6       39.83       32.58      9.44 o 
  11   7   6       62.61       58.92      6.83 o 
  12   7   6        6.23        6.59      5.26 o 
  13   7   6       50.13       29.60      9.37 o 
  14   7   6       47.80       46.29     10.27 o 
  15   7   6        2.43       -4.07      7.93 o 
 -15   8   6        5.53       -4.27      5.92 o 
 -14   8   6        1.34        0.48      5.97 o 
 -13   8   6       19.78       18.75      7.21 o 
 -12   8   6       17.28       13.55      6.04 o 
 -11   8   6        0.38        6.92      5.64 o 
 -10   8   6       37.46       33.32      5.09 o 
  -9   8   6       17.73       15.15      4.16 o 
  -8   8   6       33.89       33.09      4.61 o 
  -7   8   6       19.18       14.13      5.20 o 
  -6   8   6       33.86       31.03      4.25 o 
  -5   8   6      119.93      112.97      5.95 o 
  -4   8   6       13.95       12.25      3.55 o 
  -3   8   6      229.57      227.77      8.27 o 
  -2   8   6      173.18      181.70      5.80 o 
  -1   8   6       19.15       17.71      2.91 o 
   0   8   6        0.89       -2.40      2.40 o 
   1   8   6       19.18       15.70      2.87 o 
   2   8   6      172.90      190.40      5.73 o 
   3   8   6      229.15      236.49      7.20 o 
   4   8   6       14.00       13.69      4.00 o 
   5   8   6      119.74      117.30      5.28 o 
   6   8   6       33.97       26.24      3.48 o 
   7   8   6       19.13       16.76      3.97 o 
   8   8   6       33.93       35.33      3.51 o 
   9   8   6       17.75       18.95      5.20 o 
  10   8   6       37.48       30.49      5.81 o 
  11   8   6        0.38        9.08      7.39 o 
  12   8   6       17.27        8.40      8.07 o 
  13   8   6       19.71       15.18      8.44 o 
  14   8   6        1.34        8.04      8.36 o 
  15   8   6        5.55        8.94      8.94 o 
 -15   9   6        1.05       10.42      6.32 o 
 -14   9   6       13.43       13.62      6.76 o 
 -13   9   6       70.66       86.24      8.65 o 
 -12   9   6        6.82        5.12      5.95 o 
 -11   9   6      114.68      129.76      9.18 o 
 -10   9   6       62.29       60.85      7.28 o 
  -9   9   6       66.08       72.21      8.81 o 
  -8   9   6       22.65       23.25      4.39 o 
  -7   9   6      165.98      146.25      7.16 o 
  -6   9   6        9.81        1.07      3.49 o 
  -5   9   6      100.60      103.09      9.89 o 
  -4   9   6      107.57       93.70      5.36 o 
  -3   9   6       14.86       16.38      3.62 o 
  -2   9   6      114.07      115.29      6.00 o 
  -1   9   6      104.23      103.70      5.33 o 
   0   9   6        0.59       -2.79      2.79 o 
   1   9   6      104.32      105.21      5.23 o 
   2   9   6      114.00      116.37      5.44 o 
   3   9   6       14.91        8.30      3.21 o 
   4   9   6      107.56       98.05      9.16 o 
   5   9   6      100.80      105.17      5.20 o 
   6   9   6        9.79        5.63      3.11 o 
   7   9   6      165.84      160.41      8.71 o 
   8   9   6       22.68       21.86      3.50 o 
   9   9   6       66.10       72.25     10.13 o 
  10   9   6       62.31       65.11      9.77 o 
  11   9   6      114.55      122.19     12.51 o 
  12   9   6        6.83        4.65      8.04 o 
  13   9   6       70.75       94.35     12.15 o 
  14   9   6       13.40       20.22      9.95 o 
  15   9   6        1.06        4.53      7.70 o 
 -14  10   6        5.04       10.66      6.34 o 
 -13  10   6       12.22       17.95      8.62 o 
 -12  10   6        5.79        1.11      5.77 o 
 -11  10   6       21.67       20.83      6.33 o 
 -10  10   6       14.09       16.90      5.94 o 
  -9  10   6       65.10       64.09      7.13 o 
  -8  10   6       16.41       21.75      5.68 o 
  -7  10   6       44.41       41.19      5.95 o 
  -6  10   6       64.64       70.76      6.65 o 
  -5  10   6       73.27       77.54      6.67 o 
  -4  10   6       34.96       36.43      4.31 o 
  -3  10   6      119.29      121.62      6.08 o 
  -2  10   6       45.34       42.90      4.18 o 
  -1  10   6      185.44      172.49      8.22 o 
   0  10   6      205.45      213.75      7.28 o 
   1  10   6      185.61      166.01      7.01 o 
   2  10   6       45.29       45.01      4.03 o 
   3  10   6      119.01      122.99      5.63 o 
   4  10   6       34.96       32.93      3.79 o 
   5  10   6       73.18       79.61      7.12 o 
   6  10   6       64.58       70.91     13.97 o 
   7  10   6       44.31       48.39      4.94 o 
   8  10   6       16.44       26.97      7.23 o 
   9  10   6       65.17       79.64      9.81 o 
  10  10   6       14.04        5.88      7.46 o 
  11  10   6       21.62       22.75      8.90 o 
  12  10   6        5.83       16.65      8.43 o 
  13  10   6       12.16        3.71      8.33 o 
  14  10   6        5.05        6.13      8.65 o 
 -13  11   6       52.68       62.54      8.11 o 
 -12  11   6       20.43       28.30      6.72 o 
 -11  11   6       14.57       22.08      6.24 o 
 -10  11   6        3.81       10.29      5.46 o 
  -9  11   6       17.72       14.84      5.85 o 
  -8  11   6       43.69       49.05      6.38 o 
  -7  11   6       15.54        7.26      4.85 o 
  -6  11   6       54.28       54.24      9.43 o 
  -5  11   6       34.56       26.46      5.39 o 
  -4  11   6      144.67      154.86      8.46 o 
  -3  11   6        0.08        1.10      4.20 o 
  -2  11   6       20.60       17.33      5.57 o 
  -1  11   6       10.80       10.12      4.26 o 
   0  11   6        0.30       -0.30      3.92 o 
   1  11   6       10.82        5.03      4.04 o 
   2  11   6       20.55       19.98      8.80 o 
   3  11   6        0.08        0.00      3.80 o 
   4  11   6      144.55      142.05      7.48 o 
   5  11   6       34.53       25.31      4.68 o 
   6  11   6       54.51       50.39      5.18 o 
   7  11   6       15.54        8.82      6.43 o 
   8  11   6       43.62       43.18      4.94 o 
   9  11   6       17.72        6.92      6.81 o 
  10  11   6        3.81        6.24      7.28 o 
  11  11   6       14.51       11.32      8.29 o 
  12  11   6       20.39       10.71      8.04 o 
  13  11   6       52.66       75.31     11.72 o 
 -13  12   6        2.37        6.44      6.28 o 
 -12  12   6       16.41       19.98      6.51 o 
 -11  12   6       14.00       18.02      6.21 o 
 -10  12   6       45.32       64.66     11.09 o 
  -9  12   6        0.66       -1.22      5.00 o 
  -8  12   6       71.18       93.16      7.53 o 
  -7  12   6       10.16        7.49     10.63 o 
  -6  12   6       25.83       13.59      6.06 o 
  -5  12   6       61.38       69.97      6.25 o 
  -4  12   6      225.30      216.45      9.52 o 
  -3  12   6      118.86      113.35     14.17 o 
  -2  12   6       11.09       10.12      4.41 o 
  -1  12   6       54.38       53.35      5.57 o 
   0  12   6      437.30      451.29     13.43 o 
   1  12   6       54.51       52.59      5.59 o 
   2  12   6       11.05        9.68      4.17 o 
   3  12   6      118.89      116.68      9.36 o 
   4  12   6      225.66      218.18      8.98 o 
   5  12   6       61.57       67.33      5.66 o 
   6  12   6       26.03       26.74     11.36 o 
   7  12   6       10.18       10.92      8.99 o 
   8  12   6       71.14       87.44     10.58 o 
   9  12   6        0.65       12.00      7.14 o 
  10  12   6       45.34       56.49      9.66 o 
  11  12   6       13.96       33.49      9.01 o 
  12  12   6       16.44       11.57      8.33 o 
  13  12   6        2.35        3.29      5.27 o 
 -12  13   6        3.35        3.30      9.28 o 
 -11  13   6        4.44        3.39      5.54 o 
 -10  13   6        8.52        3.62      5.47 o 
  -9  13   6       24.48       26.98      6.07 o 
  -8  13   6       28.93       33.40      5.91 o 
  -7  13   6        1.31        0.64      4.82 o 
  -6  13   6       14.52       21.08      9.48 o 
  -5  13   6       41.76       43.46      5.93 o 
  -4  13   6       10.98       16.04      9.62 o 
  -3  13   6       14.11       11.35      4.37 o 
  -2  13   6       80.12       84.59     17.68 o 
  -1  13   6       24.17       21.10      6.09 o 
   0  13   6        4.76        2.07      4.07 o 
   1  13   6       24.10       18.11      5.73 o 
   2  13   6       80.11       87.31      6.30 o 
   3  13   6       14.03       12.43      4.20 o 
   4  13   6       10.98        9.29      4.49 o 
   5  13   6       41.87       32.39      7.34 o 
   6  13   6       14.56       18.18      6.72 o 
   7  13   6        1.31        2.89      7.32 o 
   8  13   6       28.99       36.53      5.02 o 
   9  13   6       24.51       18.10      7.57 o 
  10  13   6        8.53       13.12      7.39 o 
  11  13   6        4.45       -4.33      7.46 o 
  12  13   6        3.34        7.82      7.95 o 
 -11  14   6       15.93       27.98      6.82 o 
 -10  14   6        6.77       12.21      5.96 o 
  -9  14   6        1.55        1.91      5.45 o 
  -8  14   6        3.09       -1.09      4.76 o 
  -7  14   6       24.62       21.08      5.84 o 
  -6  14   6       73.38       86.86      6.97 o 
  -5  14   6       57.93       60.59      7.46 o 
  -4  14   6       50.28       51.58      7.48 o 
  -3  14   6       21.81       20.77      4.77 o 
  -2  14   6       39.84       40.59      5.26 o 
  -1  14   6        0.88        2.85      3.98 o 
   0  14   6       64.24       63.17      5.78 o 
   1  14   6        0.89        2.18      4.12 o 
   2  14   6       39.76       39.18      8.65 o 
   3  14   6       21.79       23.15      4.64 o 
   4  14   6       50.32       64.18      5.85 o 
   5  14   6       57.97       71.17      9.34 o 
   6  14   6       73.56       74.23      6.09 o 
   7  14   6       24.64       21.17      4.69 o 
   8  14   6        3.09       -0.59      4.25 o 
   9  14   6        1.56        5.95      6.56 o 
  10  14   6        6.81        1.59      7.39 o 
  11  14   6       15.99       10.60      7.75 o 
  -9  15   6        2.81        0.20      5.24 o 
  -8  15   6       14.37       18.31      5.56 o 
  -7  15   6        3.91        0.58      4.74 o 
  -6  15   6        1.93       -1.09      4.90 o 
  -5  15   6       21.45       27.11      8.90 o 
  -4  15   6       84.59       92.35      9.63 o 
  -3  15   6       17.34       13.42     10.35 o 
  -2  15   6       35.54       38.32      5.06 o 
  -1  15   6        7.98       10.18      4.19 o 
   0  15   6        2.24       -3.06      3.81 o 
   1  15   6        7.95        6.82      5.17 o 
   2  15   6       35.53       33.34      4.77 o 
   3  15   6       17.41       15.62      4.46 o 
   4  15   6       84.56       97.61      6.50 o 
   5  15   6       21.45       26.35      5.06 o 
   6  15   6        1.94       -2.07      4.13 o 
   7  15   6        3.94        1.94      4.40 o 
   8  15   6       14.41        6.74      6.81 o 
   9  15   6        2.81        9.80      6.92 o 
  10  15   6        6.60       -5.98      5.98 o 
  -8  16   6        4.53       -4.58      4.93 o 
  -7  16   6        1.25        1.87      4.62 o 
  -6  16   6        8.24        3.73      4.73 o 
  -5  16   6       24.57       25.54      5.15 o 
  -4  16   6        2.24        7.58      4.34 o 
  -3  16   6        4.43       15.45      4.43 o 
  -2  16   6       11.78       16.14      4.44 o 
  -1  16   6        6.52        3.15      5.01 o 
   0  16   6        3.54        0.25      3.84 o 
   1  16   6        6.50        5.24      6.74 o 
   2  16   6       11.74       15.62      4.37 o 
   3  16   6        4.45        4.89      4.13 o 
   4  16   6        2.26        7.31      4.29 o 
   5  16   6       24.54       23.55      4.90 o 
   6  16   6        8.26        9.36      4.52 o 
   7  16   6        1.24        4.30      6.40 o 
   8  16   6        4.54       -3.35      6.20 o 
  -6  17   6        9.45       14.75      4.93 o 
  -5  17   6       17.76       29.81      4.98 o 
  -4  17   6       11.51       16.46      4.30 o 
  -3  17   6       16.72       24.90      4.50 o 
  -2  17   6       21.92       37.45      4.60 o 
  -1  17   6        3.17        5.43      6.58 o 
   0  17   6       23.02       27.78      4.38 o 
   1  17   6        3.17        2.54      3.77 o 
   2  17   6       21.94       28.13      4.47 o 
   3  17   6       16.76       16.43      4.23 o 
   4  17   6       11.49       15.99      6.04 o 
   5  17   6       17.77       18.52      5.37 o 
   6  17   6        9.47        9.47      4.57 o 
  -3  18   6        9.97        5.91      3.38 o 
  -2  18   6        1.86       12.87      8.94 o 
  -1  18   6       22.91       21.81      9.08 o 
   0  18   6        0.08       -5.30      8.18 o 
   1  18   6       22.92       34.57      9.30 o 
   2  18   6        1.87       -6.85      6.85 o 
   3  18   6       10.00       10.40      3.37 o 
   0   0   7       63.85       54.94      7.79 o 
   1   0   7       14.26       11.76      4.39 o 
   2   0   7      183.60      190.63      8.91 o 
   3   0   7        0.46        3.30      4.24 o 
   4   0   7      172.02      164.49      8.65 o 
   5   0   7      201.78      183.73     11.34 o 
   6   0   7       36.40       30.86      5.39 o 
   7   0   7       88.15       93.99      7.23 o 
   8   0   7      112.92      118.84      8.83 o 
   9   0   7      135.13      125.43      8.46 o 
  10   0   7       18.40       16.00      5.58 o 
  11   0   7        1.29        1.60      5.03 o 
  12   0   7       48.03       47.99      7.02 o 
  13   0   7        0.00       -2.30      5.55 o 
  14   0   7        2.45       -5.51      5.51 o 
  15   0   7        8.31        2.06      6.11 o 
 -15   1   7        1.37        6.08      5.83 o 
 -14   1   7        1.45        3.43      5.36 o 
 -13   1   7        0.46       -0.22      5.61 o 
 -12   1   7       17.84       26.66      7.71 o 
 -11   1   7       19.28       32.12      7.84 o 
 -10   1   7       12.04       11.23      5.39 o 
  -9   1   7       18.23       17.81      5.47 o 
  -8   1   7       80.27       76.39     10.83 o 
  -7   1   7      130.36      110.17      7.60 o 
  -6   1   7        6.85        1.87      5.86 o 
  -5   1   7      125.00      122.07      7.59 o 
  -4   1   7      322.51      290.35     11.02 o 
  -3   1   7      155.63      142.27     11.99 o 
  -2   1   7        7.06        7.19      4.24 o 
  -1   1   7       48.60       43.34      5.40 o 
   0   1   7       41.26       47.54      5.63 o 
   1   1   7       48.71       56.22      5.40 o 
   2   1   7        7.07        5.66      4.17 o 
   3   1   7      155.56      155.55      8.18 o 
   4   1   7      322.20      285.58     14.16 o 
   5   1   7      125.06      119.79      7.49 o 
   6   1   7        6.87        2.23      5.97 o 
   7   1   7      130.30      125.93      7.94 o 
   8   1   7       80.02       67.37     11.32 o 
   9   1   7       18.18       19.83      5.52 o 
  10   1   7       12.12       10.01      5.07 o 
  11   1   7       19.33       23.60      6.02 o 
  12   1   7       17.82       15.47      5.78 o 
  13   1   7        0.46        2.72      5.63 o 
  14   1   7        1.46       -0.26      7.28 o 
  15   1   7        1.37        0.22      5.96 o 
 -15   2   7        0.23        3.36      9.62 o 
 -14   2   7        3.54        3.42      5.52 o 
 -13   2   7       10.60        7.51      5.61 o 
 -12   2   7       65.50       53.53      7.15 o 
 -11   2   7        3.37        3.91      4.93 o 
 -10   2   7       10.63       11.37     11.66 o 
  -9   2   7       63.77       59.99      6.94 o 
  -8   2   7       12.36        5.99      9.37 o 
  -7   2   7      105.38      119.53      7.83 o 
  -6   2   7       77.75       72.73      6.36 o 
  -5   2   7       72.34       74.55      6.49 o 
  -4   2   7        5.95        3.21      4.39 o 
  -3   2   7        4.42        7.49      4.09 o 
  -2   2   7        5.89       22.65      6.06 o 
  -1   2   7      161.43      160.54      8.34 o 
   0   2   7       96.82      109.35      7.07 o 
   1   2   7      161.47      159.18      8.53 o 
   2   2   7        5.88       13.99      4.65 o 
   3   2   7        4.48        3.19      4.30 o 
   4   2   7        5.93        9.10     11.08 o 
   5   2   7       72.41       76.98      4.60 o 
   6   2   7       77.44       72.03      4.33 o 
   7   2   7      105.30      112.03      7.95 o 
   8   2   7       12.38       13.25      5.16 o 
   9   2   7       63.87       60.92      6.79 o 
  10   2   7       10.59        8.71      5.34 o 
  11   2   7        3.37        3.11      5.03 o 
  12   2   7       65.39       72.04      7.78 o 
  13   2   7       10.65       13.12      5.58 o 
  14   2   7        3.55        8.01      5.76 o 
  15   2   7        0.23       -5.71      5.71 o 
 -15   3   7        4.89        1.63      6.12 o 
 -14   3   7       11.05       24.29      6.65 o 
 -13   3   7        1.19       12.72      5.72 o 
 -12   3   7       30.29       36.01      6.45 o 
 -11   3   7        0.88       -4.53      5.53 o 
 -10   3   7       21.22       18.57      5.52 o 
  -9   3   7       65.59       77.99      8.26 o 
  -8   3   7       89.27       73.35     12.78 o 
  -7   3   7       61.61       49.31      6.09 o 
  -6   3   7      290.89      288.96     11.38 o 
  -5   3   7      150.21      142.06      8.39 o 
  -4   3   7       13.01        9.58     14.18 o 
  -3   3   7       39.18       46.05     14.98 o 
  -2   3   7      715.81      720.10     18.76 o 
  -1   3   7       19.59       10.84      5.01 o 
   0   3   7       44.60       50.91     10.06 o 
   1   3   7       19.62       19.56      4.92 o 
   2   3   7      716.12      689.88     20.95 o 
   3   3   7       39.02       43.09      7.50 o 
   4   3   7       13.07        7.57      3.96 o 
   5   3   7      150.03      142.24      5.75 o 
   6   3   7      290.65      298.86      8.04 o 
   7   3   7       61.64       51.63      6.42 o 
   8   3   7       89.07       88.82      7.27 o 
   9   3   7       65.49       81.42      7.39 o 
  10   3   7       21.14       22.52      5.85 o 
  11   3   7        0.90        1.91      4.86 o 
  12   3   7       30.23       26.01      6.47 o 
  13   3   7        1.19       -1.37      5.66 o 
  14   3   7       11.02       15.21      8.83 o 
  15   3   7        4.88        3.10      6.13 o 
 -15   4   7       19.99       16.34      6.72 o 
 -14   4   7        2.49        3.00     12.00 o 
 -13   4   7        5.71        5.00      8.94 o 
 -12   4   7       62.85       69.54      7.52 o 
 -11   4   7        6.65       10.15      5.28 o 
 -10   4   7        7.21       -2.75      4.82 o 
  -9   4   7       34.57       25.21      5.86 o 
  -8   4   7       41.14       27.83      5.53 o 
  -7   4   7       16.00        7.28      4.97 o 
  -6   4   7       10.06       18.83      5.25 o 
  -5   4   7       47.49       42.15      5.97 o 
  -4   4   7      186.98      195.45     23.61 o 
  -3   4   7      260.82      261.68     10.63 o 
  -2   4   7       60.41       56.98      6.05 o 
  -1   4   7       19.00       29.19      5.21 o 
   0   4   7      312.70      338.37     16.87 o 
   1   4   7       19.05       42.64     15.16 o 
   2   4   7       60.51       57.13      4.53 o 
   3   4   7      260.72      252.76      7.92 o 
   4   4   7      186.94      190.19      6.90 o 
   5   4   7       47.46       46.65      4.07 o 
   6   4   7       10.11       18.46      5.08 o 
   7   4   7       15.99       19.56      5.38 o 
   8   4   7       41.17       26.54      5.64 o 
   9   4   7       34.58       24.35      5.90 o 
  10   4   7        7.20       -0.84      5.06 o 
  11   4   7        6.65       -1.96      4.68 o 
  12   4   7       62.72       67.46      7.80 o 
  13   4   7        5.73       10.68      5.73 o 
  14   4   7        2.51        5.46      6.03 o 
  15   4   7       19.96       21.96      6.81 o 
 -15   5   7        3.96        9.29      6.52 o 
 -14   5   7        3.44       10.81      6.03 o 
 -13   5   7       15.82       14.56      6.27 o 
 -12   5   7       12.18       10.01      7.53 o 
 -11   5   7        4.86        2.07      4.99 o 
 -10   5   7        6.99       11.15      5.13 o 
  -9   5   7       47.38       55.98      6.79 o 
  -8   5   7       29.12       26.16      5.77 o 
  -7   5   7       87.01       86.81     13.86 o 
  -6   5   7      119.44      120.65      7.99 o 
  -5   5   7       31.98       43.80      7.89 o 
  -4   5   7       27.16       31.84      5.55 o 
  -3   5   7      507.61      496.34     19.10 o 
  -2   5   7      193.58      192.33     14.97 o 
  -1   5   7      218.28      202.54     11.20 o 
   0   5   7       32.50       40.13      4.32 o 
   1   5   7      218.38      209.68      7.50 o 
   2   5   7      193.59      190.41     10.23 o 
   3   5   7      507.93      495.96     11.60 o 
   4   5   7       27.11       33.53      4.00 o 
   5   5   7       31.77       34.35      6.62 o 
   6   5   7      119.22      111.03      5.23 o 
   7   5   7       87.08       67.15      6.65 o 
   8   5   7       29.01       26.04      7.59 o 
   9   5   7       47.42       48.12      6.50 o 
  10   5   7        6.99       10.89      5.35 o 
  11   5   7        4.83       -1.58      5.97 o 
  12   5   7       12.16       11.02      5.68 o 
  13   5   7       15.84       32.34      6.81 o 
  14   5   7        3.41        1.77      5.93 o 
  15   5   7        3.96       -4.22      7.68 o 
 -14   6   7        6.79        5.48      8.80 o 
 -13   6   7        0.56       -2.44      5.58 o 
 -12   6   7        1.64        2.53      5.82 o 
 -11   6   7       20.55       13.89      5.53 o 
 -10   6   7        4.25        6.38      5.18 o 
  -9   6   7       29.83       28.33      5.95 o 
  -8   6   7       25.24       31.13      5.95 o 
  -7   6   7      115.88      122.38      8.21 o 
  -6   6   7      112.17      128.26     12.94 o 
  -5   6   7      161.51      153.25      9.01 o 
  -4   6   7       64.82       65.08      6.27 o 
  -3   6   7      115.35      114.18      7.17 o 
  -2   6   7       39.19       40.30      4.48 o 
  -1   6   7       28.60       39.45      4.87 o 
   0   6   7      107.86      117.01      5.95 o 
   1   6   7       28.63       28.16      3.98 o 
   2   6   7       39.10       33.37      4.16 o 
   3   6   7      115.39      115.13      5.76 o 
   4   6   7       64.86       60.75      5.73 o 
   5   6   7      161.39      161.78      6.74 o 
   6   6   7      112.16      123.40      5.65 o 
   7   6   7      115.88      119.27      8.10 o 
   8   6   7       25.18       32.15      5.89 o 
   9   6   7       29.88       27.32      5.80 o 
  10   6   7        4.21        8.74      5.23 o 
  11   6   7       20.53       21.26      5.90 o 
  12   6   7        1.66        2.73      5.16 o 
  13   6   7        0.57       -0.43      7.14 o 
  14   6   7        6.82        5.80      8.51 o 
 -14   7   7        7.88        3.52      6.54 o 
 -13   7   7        4.82        7.61      6.79 o 
 -12   7   7        1.31        2.27      5.56 o 
 -11   7   7       42.92       39.55      5.54 o 
 -10   7   7       10.93        6.05      4.41 o 
  -9   7   7       20.64       12.22      4.53 o 
  -8   7   7       53.37       61.15      6.42 o 
  -7   7   7      122.58      147.15      7.36 o 
  -6   7   7       84.29       93.38      6.06 o 
  -5   7   7       96.44       92.95      5.96 o 
  -4   7   7      141.16      131.38      6.62 o 
  -3   7   7       41.19       39.84      4.70 o 
  -2   7   7      205.63      198.96      7.59 o 
  -1   7   7      110.60      103.90      8.30 o 
   0   7   7      161.21      160.73      7.05 o 
   1   7   7      110.32       99.04      5.56 o 
   2   7   7      205.39      190.36      9.49 o 
   3   7   7       41.15       37.85      4.22 o 
   4   7   7      140.92      137.71      6.15 o 
   5   7   7       96.31      107.40      5.51 o 
   6   7   7       84.25       93.53      5.78 o 
   7   7   7      122.91      133.51      8.41 o 
   8   7   7       53.26       67.84      6.95 o 
   9   7   7       20.59       14.52      5.38 o 
  10   7   7       10.93       10.92      5.38 o 
  11   7   7       42.73       34.14      9.23 o 
  12   7   7        1.31        9.34      8.11 o 
  13   7   7        4.79        6.74      8.72 o 
  14   7   7        7.83       -1.77      8.58 o 
 -13   8   7       12.45       19.63      7.08 o 
 -12   8   7       18.04       16.18      6.59 o 
 -11   8   7       12.04        8.77     12.33 o 
 -10   8   7       14.72       11.61      6.22 o 
  -9   8   7        6.46        0.95      6.42 o 
  -8   8   7       58.59       54.71      5.54 o 
  -7   8   7       29.98       34.74      5.03 o 
  -6   8   7       33.03       42.26      4.98 o 
  -5   8   7      104.62      106.59      6.27 o 
  -4   8   7       25.96       32.16      4.71 o 
  -3   8   7       35.93       45.50      6.99 o 
  -2   8   7       96.29       94.93      5.90 o 
  -1   8   7        0.25       -3.50      3.50 o 
   0   8   7       30.90       35.01      4.40 o 
   1   8   7        0.24        1.46      3.60 o 
   2   8   7       96.38      104.02      5.67 o 
   3   8   7       35.88       38.85      5.10 o 
   4   8   7       26.04       33.62      5.20 o 
   5   8   7      104.50      106.71      5.57 o 
   6   8   7       32.97       32.54      5.27 o 
   7   8   7       29.94       24.68      6.24 o 
   8   8   7       58.60       53.19      6.49 o 
   9   8   7        6.39        3.93      6.96 o 
  10   8   7       14.76        5.77      7.82 o 
  11   8   7       12.00       30.10      8.98 o 
  12   8   7       18.04       23.18      8.98 o 
  13   8   7       12.45       27.72      9.62 o 
 -13   9   7        1.86        6.00      8.02 o 
 -12   9   7       12.45       21.88      6.88 o 
 -11   9   7       22.86       32.73      6.91 o 
 -10   9   7        6.18       12.27      7.25 o 
  -9   9   7        8.15        6.63      5.82 o 
  -8   9   7       29.20       16.64      5.94 o 
  -7   9   7        3.51        1.91      5.19 o 
  -6   9   7       11.10       16.10      5.73 o 
  -5   9   7      254.12      258.44     12.62 o 
  -4   9   7       54.17       52.44      5.25 o 
  -3   9   7      132.34      122.93     12.45 o 
  -2   9   7       82.48       89.42      5.72 o 
  -1   9   7        4.66        2.43      3.73 o 
   0   9   7       68.91       85.61      5.54 o 
   1   9   7        4.68        6.23      4.20 o 
   2   9   7       82.65       80.82      5.31 o 
   3   9   7      132.51      114.09      5.94 o 
   4   9   7       53.97       53.52      6.76 o 
   5   9   7      253.72      265.19      9.84 o 
   6   9   7       11.11        7.92      3.98 o 
   7   9   7        3.51       -5.12      6.38 o 
   8   9   7       29.19       19.54      7.79 o 
   9   9   7        8.19        8.33      7.25 o 
  10   9   7        6.19        9.98      7.97 o 
  11   9   7       22.87       34.39      9.26 o 
  12   9   7       12.44       11.79      8.47 o 
  13   9   7        1.85       12.65      9.48 o 
 -12  10   7       15.81       15.85      7.17 o 
 -11  10   7        6.56        2.11     11.61 o 
 -10  10   7        0.38       -5.04      5.50 o 
  -9  10   7       11.30        9.05      6.11 o 
  -8  10   7       22.12       20.34     11.54 o 
  -7  10   7       53.56       49.23      6.72 o 
  -6  10   7       12.21       14.51      5.53 o 
  -5  10   7       45.37       46.04      6.43 o 
  -4  10   7        1.84        2.87      4.91 o 
  -3  10   7       29.89       26.10      7.62 o 
  -2  10   7       15.30       11.72      5.23 o 
  -1  10   7        3.97        4.22      7.62 o 
   0  10   7      317.26      333.41     12.05 o 
   1  10   7        3.96        2.27      4.52 o 
   2  10   7       15.20       15.53      4.81 o 
   3  10   7       29.80       24.25      7.30 o 
   4  10   7        1.82       -1.50      5.41 o 
   5  10   7       45.38       48.40      7.01 o 
   6  10   7       12.27       20.24      4.59 o 
   7  10   7       53.61       51.70      9.34 o 
   8  10   7       22.01        6.27      7.75 o 
   9  10   7       11.22       18.78      7.86 o 
  10  10   7        0.39        0.50      7.75 o 
  11  10   7        6.53        9.19      8.47 o 
  12  10   7       15.78       15.72      9.23 o 
 -11  11   7       14.70        6.50      6.26 o 
 -10  11   7       26.25       31.80      6.75 o 
  -9  11   7       18.32       11.45      8.07 o 
  -8  11   7       31.53       38.07      6.67 o 
  -7  11   7       13.78        9.49      5.83 o 
  -6  11   7      132.67      134.53      8.72 o 
  -5  11   7        7.17        4.64      5.28 o 
  -4  11   7       26.96       32.25      5.99 o 
  -3  11   7       63.67       74.51      8.71 o 
  -2  11   7       50.15       60.62      6.53 o 
  -1  11   7       22.70       24.06      5.35 o 
   0  11   7       15.65       11.96      4.69 o 
   1  11   7       22.78       31.43      5.28 o 
   2  11   7       50.12       50.53      5.90 o 
   3  11   7       63.69       81.78      6.66 o 
   4  11   7       27.01       28.47      5.08 o 
   5  11   7        7.13        3.48     13.63 o 
   6  11   7      132.66      132.91     13.90 o 
   7  11   7       13.78       23.25      7.89 o 
   8  11   7       31.53       35.98      8.83 o 
   9  11   7       18.28       13.88      8.29 o 
  10  11   7       26.20       27.04      8.58 o 
  11  11   7       14.81       29.56      9.16 o 
 -11  12   7        5.60       -1.77     11.84 o 
 -10  12   7        2.24        7.28      5.85 o 
  -9  12   7       12.64       -5.34      5.34 o 
  -8  12   7        7.58        9.88      9.73 o 
  -7  12   7       28.87       28.72      6.31 o 
  -6  12   7       48.66       50.65      6.79 o 
  -5  12   7        8.22        6.78      5.22 o 
  -4  12   7       17.21       20.58      5.64 o 
  -3  12   7      156.25      162.35     10.87 o 
  -2  12   7       25.31       25.20      7.50 o 
  -1  12   7       16.19       12.18      5.18 o 
   0  12   7       36.19       45.13      5.85 o 
   1  12   7       16.16       11.16      4.83 o 
   2  12   7       25.28       23.75      5.15 o 
   3  12   7      156.27      158.36      8.53 o 
   4  12   7       17.33       16.29      4.88 o 
   5  12   7        8.23        9.78      8.51 o 
   6  12   7       48.58       53.93      5.76 o 
   7  12   7       28.81       23.00      7.86 o 
   8  12   7        7.56        3.42      7.03 o 
   9  12   7       12.69       12.44      7.86 o 
  10  12   7        2.26        0.65      7.39 o 
  11  12   7        5.62       10.13      8.54 o 
  -9  13   7        5.96       13.59      7.21 o 
  -8  13   7       15.40       10.29      5.49 o 
  -7  13   7        8.63        6.91      5.41 o 
  -6  13   7        1.98        8.39      5.44 o 
  -5  13   7       48.99       67.30      7.08 o 
  -4  13   7        7.58        9.92      7.32 o 
  -3  13   7       10.84       19.64      5.32 o 
  -2  13   7       40.83       49.33      7.62 o 
  -1  13   7       51.95       49.08      6.72 o 
   0  13   7        0.78        0.21      4.46 o 
   1  13   7       52.00       56.97      6.30 o 
   2  13   7       40.93       41.88      5.72 o 
   3  13   7       10.83       17.52      4.99 o 
   4  13   7        7.58        7.96      5.05 o 
   5  13   7       48.92       58.42     11.72 o 
   6  13   7        1.96        0.31     10.65 o 
   7  13   7        8.63        7.10      6.88 o 
   8  13   7       15.38       10.96      7.68 o 
   9  13   7        5.98        3.97      7.46 o 
  -8  14   7       18.13       17.66      6.20 o 
  -7  14   7       18.01       23.40      6.02 o 
  -6  14   7        1.02        7.06      5.39 o 
  -5  14   7        3.97        9.73      6.56 o 
  -4  14   7       39.33       47.99      6.39 o 
  -3  14   7       24.95       17.73      5.17 o 
  -2  14   7       40.63       44.16     10.45 o 
  -1  14   7        4.62        7.41      4.90 o 
   0  14   7        3.80        4.98      4.63 o 
   1  14   7        4.62        4.36      4.31 o 
   2  14   7       40.63       47.06      7.35 o 
   3  14   7       24.98       27.11      5.39 o 
   4  14   7       39.36       37.80      5.81 o 
   5  14   7        3.98        0.05      4.85 o 
   6  14   7        1.00        3.64      4.47 o 
   7  14   7       18.01        4.97      7.25 o 
   8  14   7       18.13        6.74      7.43 o 
  -7  15   7       14.05       10.00      5.61 o 
  -6  15   7       35.70       30.78      5.99 o 
  -5  15   7        6.99        5.15      5.10 o 
  -4  15   7       11.14       16.64      5.45 o 
  -3  15   7       23.17       35.67      6.02 o 
  -2  15   7       32.04       39.85      5.97 o 
  -1  15   7       19.36       27.70     10.51 o 
   0  15   7       21.46       29.67      5.34 o 
   1  15   7       19.39       43.74     12.65 o 
   2  15   7       32.05       30.38      5.48 o 
   3  15   7       23.20       28.88      5.37 o 
   4  15   7       11.19       18.57      9.70 o 
   5  15   7        7.03       -0.30      5.80 o 
   6  15   7       35.60       33.93      6.40 o 
   7  15   7       14.00       18.92      7.68 o 
  -4  16   7        9.45       11.93      5.34 o 
  -3  16   7        6.99       10.97      5.17 o 
  -2  16   7        0.88        2.64     10.85 o 
  -1  16   7       11.23       12.68      5.09 o 
   0  16   7        0.06        3.26      4.70 o 
   1  16   7       11.23        7.49     12.27 o 
   2  16   7        0.88        1.26      4.69 o 
   3  16   7        6.95        9.89      5.02 o 
   4  16   7        9.43       13.10      5.01 o 
   0   0   8      291.81      330.42     17.61 o 
   1   0   8       61.11       52.40      8.74 o 
   2   0   8      402.53      416.55     17.34 o 
   3   0   8       16.35        5.96      7.17 o 
   4   0   8      107.56       99.02      8.89 o 
   5   0   8        3.93        3.80      6.88 o 
   6   0   8       15.79       18.86      5.61 o 
   7   0   8       78.59       98.13      7.99 o 
   8   0   8        0.38       -4.96      4.96 o 
   9   0   8       13.92       18.56      5.53 o 
  10   0   8        3.91        6.89      6.65 o 
  11   0   8        1.11       11.75      6.05 o 
  12   0   8        8.88        9.22      5.92 o 
  13   0   8        0.07       -0.27      5.83 o 
 -13   1   8        1.32       -2.95      5.54 o 
 -12   1   8        1.18        0.93     13.48 o 
 -11   1   8       33.05       24.45      6.46 o 
 -10   1   8       77.29       76.62      8.62 o 
  -9   1   8        2.78        3.79      5.05 o 
  -8   1   8       12.15       10.49      5.62 o 
  -7   1   8       11.82        7.84      5.39 o 
  -6   1   8      117.81      115.74      8.31 o 
  -5   1   8       40.69       35.48     13.57 o 
  -4   1   8      152.18      140.01     20.86 o 
  -3   1   8       44.14       32.00      6.02 o 
  -2   1   8      339.81      352.57     12.99 o 
  -1   1   8      187.22      191.56     10.07 o 
   0   1   8        2.36       10.56      5.10 o 
   1   1   8      187.18      182.97      9.93 o 
   2   1   8      339.88      322.18     12.46 o 
   3   1   8       44.09       55.76      6.62 o 
   4   1   8      152.14      136.31     10.82 o 
   5   1   8       40.60       29.37      6.09 o 
   6   1   8      117.84      123.90      8.31 o 
   7   1   8       11.79        2.10      5.29 o 
   8   1   8       12.17        7.98      5.45 o 
   9   1   8        2.80       -3.12      5.09 o 
  10   1   8       77.32       78.03      7.84 o 
  11   1   8       33.01       31.17      7.05 o 
  12   1   8        1.18        9.08      7.62 o 
  13   1   8        1.32        0.66      6.07 o 
 -13   2   8        7.15        6.37      6.03 o 
 -12   2   8        7.32       17.68      5.98 o 
 -11   2   8       18.48       16.79     10.02 o 
 -10   2   8       44.81       47.03      6.97 o 
  -9   2   8        6.45        6.84      9.32 o 
  -8   2   8       41.49       49.27      6.87 o 
  -7   2   8        4.14        4.54      5.13 o 
  -6   2   8       16.78        9.29      5.34 o 
  -5   2   8       22.05       16.33      5.51 o 
  -4   2   8       11.75        5.36      5.12 o 
  -3   2   8      422.29      417.84     14.50 o 
  -2   2   8       40.34       42.07      8.71 o 
  -1   2   8       80.41       79.70      7.27 o 
   0   2   8       12.67       14.37      5.73 o 
   1   2   8       80.58       77.14      7.23 o 
   2   2   8       40.40       43.67      7.37 o 
   3   2   8      422.39      434.84     14.85 o 
   4   2   8       11.78       -1.18      9.93 o 
   5   2   8       21.96       19.81      3.79 o 
   6   2   8       16.81       10.48      5.53 o 
   7   2   8        4.17        1.01      5.51 o 
   8   2   8       41.51       40.02      6.53 o 
   9   2   8        6.47        5.71      6.74 o 
  10   2   8       44.70       35.42      6.52 o 
  11   2   8       18.55       22.61      6.45 o 
  12   2   8        7.33        3.23      6.54 o 
  13   2   8        7.18        8.25      6.22 o 
 -13   3   8        0.75        2.20      8.74 o 
 -12   3   8        4.12       -2.13      5.84 o 
 -11   3   8       20.38       20.48      6.46 o 
 -10   3   8       34.22       35.62      6.51 o 
  -9   3   8        9.51        0.97      5.43 o 
  -8   3   8        7.91        5.73      5.10 o 
  -7   3   8       29.81       27.68      8.99 o 
  -6   3   8       19.95       22.89      5.51 o 
  -5   3   8        5.48       -3.78      7.77 o 
  -4   3   8      323.68      339.03     25.15 o 
  -3   3   8       71.94       79.97      7.23 o 
  -2   3   8        8.19        7.10      4.91 o 
  -1   3   8        3.42        0.46      4.85 o 
   0   3   8        2.94        3.94      5.18 o 
   1   3   8        3.43       -1.99      5.53 o 
   2   3   8        8.17        7.55      5.16 o 
   3   3   8       71.84       66.50      7.02 o 
   4   3   8      323.56      332.47      9.60 o 
   5   3   8        5.47       -0.12      3.88 o 
   6   3   8       19.89       25.68      6.67 o 
   7   3   8       29.80       15.60      5.47 o 
   8   3   8        7.89        8.99      5.40 o 
   9   3   8        9.55        7.71      5.41 o 
  10   3   8       34.22       26.03      6.45 o 
  11   3   8       20.32       14.56      6.26 o 
  12   3   8        4.12        6.65      5.86 o 
  13   3   8        0.76       -3.05     13.82 o 
 -13   4   8       17.16       14.32      7.68 o 
 -12   4   8        8.70        0.08      5.78 o 
 -11   4   8        5.06        5.80      6.67 o 
 -10   4   8       56.49       68.69      9.36 o 
  -9   4   8       24.49       19.83      5.81 o 
  -8   4   8       17.65       15.13      7.91 o 
  -7   4   8       13.11       10.43      8.96 o 
  -6   4   8       38.37       39.38     10.71 o 
  -5   4   8      119.89      113.51     10.71 o 
  -4   4   8       45.64       58.66      6.74 o 
  -3   4   8       55.93       53.07      7.07 o 
  -2   4   8      110.62      101.20      7.74 o 
  -1   4   8      136.57      126.74     11.52 o 
   0   4   8      428.09      428.30     14.57 o 
   1   4   8      136.39      115.82     10.10 o 
   2   4   8      110.32      110.28      6.08 o 
   3   4   8       56.02       73.16      5.21 o 
   4   4   8       45.76       61.49      5.94 o 
   5   4   8      120.10      118.98      5.82 o 
   6   4   8       38.37       37.15      6.32 o 
   7   4   8       13.09        3.27      5.03 o 
   8   4   8       17.70       15.91      6.43 o 
   9   4   8       24.42       17.70      8.27 o 
  10   4   8       56.43       66.86      7.54 o 
  11   4   8        5.09        3.67     15.54 o 
  12   4   8        8.71       20.39      6.33 o 
  13   4   8       17.18       17.39      6.88 o 
 -12   5   8        2.37        2.09      5.84 o 
 -11   5   8        0.77       -5.06      5.06 o 
 -10   5   8        0.49       -3.41      6.52 o 
  -9   5   8        1.28       -2.04      5.11 o 
  -8   5   8       18.24       19.75     12.44 o 
  -7   5   8       14.76       16.86      5.64 o 
  -6   5   8       36.15       38.09      6.06 o 
  -5   5   8       80.40       81.64     11.65 o 
  -4   5   8       70.31       70.63      7.25 o 
  -3   5   8       64.98       62.32      6.67 o 
  -2   5   8       20.79       29.18      6.02 o 
  -1   5   8       12.52       16.98      5.35 o 
   0   5   8       75.36       74.68      5.72 o 
   1   5   8       12.52        8.69      7.05 o 
   2   5   8       20.81       35.31      4.54 o 
   3   5   8       65.03       68.11      5.28 o 
   4   5   8       70.37       72.56      5.20 o 
   5   5   8       80.45       76.91      8.08 o 
   6   5   8       36.05       44.17      6.52 o 
   7   5   8       14.75       18.73      5.81 o 
   8   5   8       18.22       14.35      5.65 o 
   9   5   8        1.29       -0.90      5.14 o 
  10   5   8        0.49       -5.02      5.02 o 
  11   5   8        0.77        7.95      7.55 o 
  12   5   8        2.36        5.78      6.10 o 
 -12   6   8        6.13       -1.69      8.25 o 
 -11   6   8        1.47       -1.15      7.71 o 
 -10   6   8        2.78        1.31     13.39 o 
  -9   6   8        6.16        7.34      5.68 o 
  -8   6   8        4.40        4.78      5.33 o 
  -7   6   8        1.60        2.38      5.03 o 
  -6   6   8       26.42       25.48      5.87 o 
  -5   6   8      114.89      114.34      8.30 o 
  -4   6   8      149.07      142.99      9.00 o 
  -3   6   8       61.10       59.58      5.57 o 
  -2   6   8       93.71       96.26      6.23 o 
  -1   6   8      151.99      176.82      7.75 o 
   0   6   8        1.60        3.15      3.95 o 
   1   6   8      152.05      152.80      7.51 o 
   2   6   8       93.67      103.15      9.10 o 
   3   6   8       61.03       55.36      5.01 o 
   4   6   8      149.08      152.88      7.57 o 
   5   6   8      114.82      110.98      7.50 o 
   6   6   8       26.48       35.90      7.52 o 
   7   6   8        1.61       -2.81      4.54 o 
   8   6   8        4.36        8.00      5.41 o 
   9   6   8        6.17       12.43      5.66 o 
  10   6   8        2.78       -0.09      5.41 o 
  11   6   8        1.46       -2.23      7.82 o 
  12   6   8        6.13        5.01      8.58 o 
 -12   7   8        1.65        5.12      6.52 o 
 -11   7   8        1.56       -1.05      6.14 o 
 -10   7   8       14.28       17.66      6.44 o 
  -9   7   8        1.04       -5.02      5.02 o 
  -8   7   8        1.64        1.75      8.69 o 
  -7   7   8       30.42       33.46      5.14 o 
  -6   7   8       36.39       38.31      5.19 o 
  -5   7   8       30.72       24.01      4.75 o 
  -4   7   8       52.15       55.41      7.69 o 
  -3   7   8       23.14       27.39      8.10 o 
  -2   7   8       62.62       66.70      5.62 o 
  -1   7   8       34.42       34.82      6.97 o 
   0   7   8       64.80       56.22      5.35 o 
   1   7   8       34.45       37.59      7.08 o 
   2   7   8       62.61       55.71      5.19 o 
   3   7   8       23.19       23.26      5.60 o 
   4   7   8       52.11       63.54      4.98 o 
   5   7   8       30.74       31.14      6.28 o 
   6   7   8       36.27       39.16      7.53 o 
   7   7   8       30.35       23.03      5.71 o 
   8   7   8        1.64       -3.41      7.48 o 
   9   7   8        1.04       -4.07      7.10 o 
  10   7   8       14.28       21.02      8.47 o 
  11   7   8        1.57        7.28      8.54 o 
  12   7   8        1.65       -0.94      8.11 o 
 -11   8   8        4.55       -7.01     10.29 o 
 -10   8   8       16.91       24.78      7.53 o 
  -9   8   8       21.81       18.98      6.60 o 
  -8   8   8       19.68       19.43      6.40 o 
  -7   8   8        4.01        9.41      5.98 o 
  -6   8   8       21.04       14.39      5.89 o 
  -5   8   8       12.75        4.65      9.32 o 
  -4   8   8       95.61       93.37      7.10 o 
  -3   8   8        8.80        1.27      4.29 o 
  -2   8   8       25.77       23.13      4.80 o 
  -1   8   8       77.81       84.84      6.03 o 
   0   8   8      102.39       99.42      6.21 o 
   1   8   8       77.70       93.66      9.61 o 
   2   8   8       25.83       37.30      4.70 o 
   3   8   8        8.82        5.62      5.29 o 
   4   8   8       95.48       91.01      9.75 o 
   5   8   8       12.81       13.35      4.45 o 
   6   8   8       21.00       26.06      8.22 o 
   7   8   8        4.00       -3.21      7.17 o 
   8   8   8       19.67       22.67      8.47 o 
   9   8   8       21.75       26.35      8.76 o 
  10   8   8       16.94       25.41      9.08 o 
  11   8   8        4.55        7.32      8.40 o 
 -10   9   8        1.37        1.93      5.98 o 
  -9   9   8        4.84        9.76      6.33 o 
  -8   9   8        3.77        6.40      9.01 o 
  -7   9   8       27.59       22.50      6.19 o 
  -6   9   8       24.98       27.05      6.51 o 
  -5   9   8       31.87       26.90      6.69 o 
  -4   9   8        0.89        0.32      5.48 o 
  -3   9   8       20.51       31.38      9.32 o 
  -2   9   8       48.13       49.67      6.62 o 
  -1   9   8       43.76       47.31      6.53 o 
   0   9   8        4.88        9.13      5.17 o 
   1   9   8       43.73       51.96      6.41 o 
   2   9   8       48.13       59.84     10.38 o 
   3   9   8       20.49       22.43      6.49 o 
   4   9   8        0.89        3.33      4.51 o 
   5   9   8       31.93       42.97      8.24 o 
   6   9   8       24.96       21.45      8.44 o 
   7   9   8       27.56       25.63      8.80 o 
   8   9   8        3.78        0.87      7.50 o 
   9   9   8        4.85        2.63      7.43 o 
  10   9   8        1.37        1.66      8.15 o 
 -10  10   8        2.39       -0.91      6.46 o 
  -9  10   8        6.96        1.91      6.14 o 
  -8  10   8       12.27        9.68      5.79 o 
  -7  10   8       21.87       19.98      9.77 o 
  -6  10   8        3.65       11.90      6.05 o 
  -5  10   8       14.19       12.22      5.78 o 
  -4  10   8       26.99       27.53      6.48 o 
  -3  10   8       15.87        8.12      5.59 o 
  -2  10   8       82.55       70.47      7.39 o 
  -1  10   8       69.45       70.32      7.07 o 
   0  10   8       11.03        4.46      6.31 o 
   1  10   8       69.36       80.30      7.13 o 
   2  10   8       82.50       73.01      6.71 o 
   3  10   8       15.86       14.70      8.98 o 
   4  10   8       27.01       38.44      5.60 o 
   5  10   8       14.27       15.83      4.83 o 
   6  10   8        3.69        8.07      7.68 o 
   7  10   8       21.81       17.09      8.51 o 
   8  10   8       12.25       11.93      7.64 o 
   9  10   8        6.98       25.81      9.08 o 
  10  10   8        2.39        3.28      8.47 o 
  -9  11   8        0.32       -5.39      5.76 o 
  -8  11   8       11.78        7.82      6.10 o 
  -7  11   8        3.59        2.61      5.91 o 
  -6  11   8        7.02       11.74      5.85 o 
  -5  11   8       14.43       13.60      5.96 o 
  -4  11   8       31.32       28.14      6.46 o 
  -3  11   8       10.22       18.26      5.93 o 
  -2  11   8        9.02       16.21      5.44 o 
  -1  11   8       14.50       10.49      5.56 o 
   0  11   8        8.84       11.80      5.18 o 
   1  11   8       14.47       15.51      5.48 o 
   2  11   8        9.04       10.67      5.03 o 
   3  11   8       10.21        7.63      5.00 o 
   4  11   8       31.40       43.64      5.91 o 
   5  11   8       14.45        9.95      6.76 o 
   6  11   8        7.04       12.94      7.75 o 
   7  11   8        3.60        2.74      7.57 o 
   8  11   8       11.83        1.08      7.46 o 
   9  11   8        0.32       -0.83      7.79 o 
  -8  12   8        0.31        4.47      5.94 o 
  -7  12   8        0.46       -0.24      5.64 o 
  -6  12   8       13.10       11.96      6.01 o 
  -5  12   8       23.94       35.10      6.58 o 
  -4  12   8       17.01       19.04      5.88 o 
  -3  12   8       35.63       48.69      9.73 o 
  -2  12   8       15.43       17.47      5.66 o 
  -1  12   8       61.39       44.95      6.49 o 
   0  12   8        2.13        0.45      4.95 o 
   1  12   8       61.47       53.14      8.09 o 
   2  12   8       15.42       14.55      6.83 o 
   3  12   8       35.63       41.00      5.93 o 
   4  12   8       16.95       23.94      5.33 o 
   5  12   8       23.89       23.94      7.79 o 
   6  12   8       13.03        3.28      7.28 o 
   7  12   8        0.46       -6.99      6.99 o 
   8  12   8        0.31        1.98      7.25 o 
  -6  13   8        6.46        0.97      8.40 o 
  -5  13   8        7.39        2.23      5.54 o 
  -4  13   8        2.30        5.23      5.32 o 
  -3  13   8       21.34       21.72      5.85 o 
  -2  13   8        8.48        8.04      5.50 o 
  -1  13   8       10.33       -4.62      4.93 o 
   0  13   8       42.89       40.61      6.35 o 
   1  13   8       10.33        8.72      6.45 o 
   2  13   8        8.41       10.37      5.11 o 
   3  13   8       21.33       23.46      5.55 o 
   4  13   8        2.31       -1.28      4.65 o 
   5  13   8        7.39        0.32      7.32 o 
   6  13   8        6.44        3.10      7.28 o 
  -4  14   8        4.66        5.73      5.65 o 
  -3  14   8        4.56        4.41      5.38 o 
  -2  14   8       44.36       53.06     11.75 o 
  -1  14   8        5.07        2.72      5.14 o 
   0  14   8       48.07       61.32      7.22 o 
   1  14   8        5.09       -4.46     11.39 o 
   2  14   8       44.35       39.96      6.37 o 
   3  14   8        4.57        0.14      4.96 o 
   4  14   8        4.67       -2.03      4.78 o 
   0   0   9        1.93       -0.40      6.92 o 
   1   0   9        4.43       -0.39      5.49 o 
   2   0   9        7.73       17.53      6.05 o 
   3   0   9        3.46       -0.36      5.00 o 
   4   0   9        0.23        0.05      5.51 o 
   5   0   9        0.26       -5.00      5.35 o 
   6   0   9        2.06        2.16      5.65 o 
   7   0   9       11.60        5.15      5.54 o 
   8   0   9        1.51        0.50      5.72 o 
   9   0   9        0.80       -4.11      5.01 o 
  10   0   9        0.73        1.31      5.88 o 
  11   0   9        0.52       -2.90      5.86 o 
 -11   1   9        9.35       19.11      8.76 o 
 -10   1   9        7.89       13.13      6.23 o 
  -9   1   9       14.26       11.34      5.88 o 
  -8   1   9       57.63       59.78      7.51 o 
  -7   1   9       14.48        6.06      9.71 o 
  -6   1   9       21.12       27.94      7.91 o 
  -5   1   9       17.63       31.41      6.55 o 
  -4   1   9       79.65       67.34     10.08 o 
  -3   1   9       28.68       32.44      6.35 o 
  -2   1   9       61.26       58.20      7.34 o 
  -1   1   9        5.80        1.93      5.48 o 
   0   1   9        0.11       -4.58      4.58 o 
   1   1   9        5.80        5.02      5.64 o 
   2   1   9       61.25       57.78      7.33 o 
   3   1   9       28.63       25.37      6.17 o 
   4   1   9       79.66       68.14     18.24 o 
   5   1   9       17.67       29.84      6.23 o 
   6   1   9       21.14       21.38     10.76 o 
   7   1   9       14.49       10.96      5.68 o 
   8   1   9       57.67       81.69      8.46 o 
   9   1   9       14.21       11.26      6.16 o 
  10   1   9        7.85        2.69      6.08 o 
  11   1   9        9.35       11.35      8.00 o 
 -11   2   9        9.71       11.15      6.33 o 
 -10   2   9        9.64        9.66      6.28 o 
  -9   2   9        9.94        7.17      6.01 o 
  -8   2   9        3.83       -3.62      6.76 o 
  -7   2   9       17.78       13.09      6.10 o 
  -6   2   9       42.99       43.94      6.87 o 
  -5   2   9       10.44        4.65      5.41 o 
  -4   2   9        6.33       12.44      6.76 o 
  -3   2   9       57.63       86.28      8.08 o 
  -2   2   9        6.40        4.86      5.21 o 
  -1   2   9        5.71       12.29      5.66 o 
   0   2   9        0.73        2.28      7.06 o 
   1   2   9        5.70       -2.41      4.78 o 
   2   2   9        6.42        6.63      5.29 o 
   3   2   9       57.51       96.81     13.81 o 
   4   2   9        6.32       11.23      5.40 o 
   5   2   9       10.45        8.95      8.24 o 
   6   2   9       43.04       32.40      6.78 o 
   7   2   9       17.81       16.12      6.18 o 
   8   2   9        3.83        6.59      5.71 o 
   9   2   9        9.94        4.97     11.12 o 
  10   2   9        9.65       17.73      6.69 o 
  11   2   9        9.70        4.96      6.33 o 
 -10   3   9        7.19       24.30      7.84 o 
  -9   3   9        0.29        3.34      9.68 o 
  -8   3   9       15.34       13.47      6.31 o 
  -7   3   9        4.27        2.87      5.65 o 
  -6   3   9        6.26        2.99      5.35 o 
  -5   3   9        9.33        9.42      5.52 o 
  -4   3   9       59.06       53.08      6.79 o 
  -3   3   9       26.33       26.88      6.11 o 
  -2   3   9        3.43       -4.83      4.83 o 
  -1   3   9        3.35       12.54      6.00 o 
   0   3   9        0.08       -4.84      4.84 o 
   1   3   9        3.34        3.18      5.23 o 
   2   3   9        3.45       -4.31      5.05 o 
   3   3   9       26.28       21.45      4.24 o 
   4   3   9       59.04       69.87      5.31 o 
   5   3   9        9.36       12.10      6.25 o 
   6   3   9        6.26        4.73      5.54 o 
   7   3   9        4.27        3.91      5.73 o 
   8   3   9       15.36       12.03      5.87 o 
   9   3   9        0.29        8.81      6.76 o 
  10   3   9        7.16        3.60      7.50 o 
 -10   4   9       13.26       10.87      6.60 o 
  -9   4   9        3.37        6.60      8.00 o 
  -8   4   9       13.06        8.13      5.98 o 
  -7   4   9        3.49       -1.80      5.17 o 
  -6   4   9       52.70       59.14      7.43 o 
  -5   4   9       15.69       14.03      5.85 o 
  -4   4   9       24.45       32.00      7.75 o 
  -3   4   9       18.84       22.10      6.10 o 
  -2   4   9        2.47       -1.72     12.83 o 
  -1   4   9        6.13        1.96      5.01 o 
   0   4   9        9.58        6.79      5.82 o 
   1   4   9        6.17        0.84      5.01 o 
   2   4   9        2.46        4.01      4.62 o 
   3   4   9       18.76       17.41      4.34 o 
   4   4   9       24.40       32.60      4.60 o 
   5   4   9       15.72       28.10      6.49 o 
   6   4   9       52.73       62.50      7.44 o 
   7   4   9        3.48       -5.40      5.40 o 
   8   4   9       13.03        3.10      5.62 o 
   9   4   9        3.37        7.67      6.78 o 
  10   4   9       13.26       16.89      6.69 o 
 -10   5   9        2.29        5.12     13.05 o 
  -9   5   9        5.82       -2.72      5.74 o 
  -8   5   9        2.54       -1.27      5.59 o 
  -7   5   9        0.90        2.85      5.67 o 
  -6   5   9        5.68        6.29      5.73 o 
  -5   5   9        1.72       -4.80      4.80 o 
  -4   5   9       19.13       20.69      6.07 o 
  -3   5   9        2.73        3.97      5.48 o 
  -2   5   9        8.14        8.68      5.49 o 
  -1   5   9        2.82        4.57      4.19 o 
   0   5   9        6.44        3.36      4.06 o 
   1   5   9        2.81        0.57      4.00 o 
   2   5   9        8.18        8.39      4.15 o 
   3   5   9        2.73        3.20      3.85 o 
   4   5   9       19.08       32.05      6.63 o 
   5   5   9        1.70        3.14      5.40 o 
   6   5   9        5.71        1.38      5.45 o 
   7   5   9        0.89        1.31      5.89 o 
   8   5   9        2.53        8.63      5.92 o 
   9   5   9        5.81       11.47      6.17 o 
  10   5   9        2.28       -0.60      6.09 o 
  -9   6   9        1.15        0.18      8.43 o 
  -8   6   9        8.04        4.22      8.51 o 
  -7   6   9       11.27       20.50      6.03 o 
  -6   6   9        9.02        1.18      5.36 o 
  -5   6   9        8.61       13.62      5.93 o 
  -4   6   9       42.75       40.04      5.51 o 
  -3   6   9        2.03       -4.02      4.02 o 
  -2   6   9       12.02       21.89      5.90 o 
  -1   6   9        1.84       -4.03      4.03 o 
   0   6   9       40.66       33.19      4.93 o 
   1   6   9        1.85       -2.21      3.98 o 
   2   6   9       11.99       12.62      4.55 o 
   3   6   9        2.02        0.40      3.97 o 
   4   6   9       42.83       43.34      6.73 o 
   5   6   9        8.57       14.81      5.91 o 
   6   6   9        9.02        9.82      8.33 o 
   7   6   9       11.28        7.17      5.68 o 
   8   6   9        8.05       12.69      8.80 o 
   9   6   9        1.15        0.40      8.11 o 
  -9   7   9        3.98        0.10      6.42 o 
  -8   7   9        3.50        6.25      6.92 o 
  -7   7   9        1.76        9.41      6.35 o 
  -6   7   9        0.69       -2.67      5.67 o 
  -5   7   9        6.52        3.03      5.71 o 
  -4   7   9       23.58       11.10      6.08 o 
  -3   7   9        4.16        0.87      5.80 o 
  -2   7   9       10.70        6.69      4.25 o 
  -1   7   9       12.15        1.44      4.34 o 
   0   7   9        1.43       -6.35      6.35 o 
   1   7   9       12.16       12.20      7.56 o 
   2   7   9       10.72       11.19      5.20 o 
   3   7   9        4.16       15.22      5.18 o 
   4   7   9       23.47        7.03      7.79 o 
   5   7   9        6.54       -1.37      7.53 o 
   6   7   9        0.69        3.64      7.82 o 
   7   7   9        1.75        8.18      8.22 o 
   8   7   9        3.48       -7.64      7.64 o 
   9   7   9        3.97        5.26      8.33 o 
  -8   8   9       12.87        9.65      6.61 o 
  -7   8   9        3.34       -3.68      5.79 o 
  -6   8   9        6.19       -5.67      5.67 o 
  -5   8   9        8.60       10.04      6.13 o 
  -4   8   9        0.27       -4.44      5.86 o 
  -3   8   9       10.95       10.50      5.81 o 
  -2   8   9        2.68        7.95      5.74 o 
  -1   8   9        2.28        0.38      5.35 o 
   0   8   9        0.00       -4.76      4.76 o 
   1   8   9        2.29       -4.59      4.59 o 
   2   8   9        2.67       -0.25      4.77 o 
   3   8   9       10.97       23.31      6.88 o 
   4   8   9        0.26       -7.06      7.06 o 
   5   8   9        8.61       13.37      8.22 o 
   6   8   9        6.21       -5.98      6.99 o 
   7   8   9        3.34        6.42      8.11 o 
   8   8   9       12.87       11.72      8.47 o 
  -7   9   9        8.94       20.27      9.79 o 
  -6   9   9        8.34       -0.42      7.21 o 
  -5   9   9        1.90       10.02      6.24 o 
  -4   9   9        7.29        2.30      5.82 o 
  -3   9   9        7.06        4.75      5.90 o 
  -2   9   9        6.69        3.70      5.59 o 
  -1   9   9       11.15       17.03      5.92 o 
   0   9   9        6.18       -4.96      4.99 o 
   1   9   9       11.16        8.55      5.25 o 
   2   9   9        6.72        7.24      6.56 o 
   3   9   9        7.05       14.63      5.34 o 
   4   9   9        7.27       -3.32      7.35 o 
   5   9   9        1.90       -6.60      7.57 o 
   6   9   9        8.37        7.46      8.25 o 
   7   9   9        8.91       18.35      9.48 o 
  -6  10   9        8.30        8.24      7.44 o 
  -5  10   9        0.91       -2.74      5.75 o 
  -4  10   9        5.32        4.51      5.85 o 
  -3  10   9        1.79        5.49      5.78 o 
  -2  10   9        4.73       -0.40      7.91 o 
  -1  10   9        1.39       -2.32      8.25 o 
   0  10   9        3.55       10.74      5.26 o 
   1  10   9        1.40        2.73      5.01 o 
   2  10   9        4.73        9.27      7.43 o 
   3  10   9        1.77        9.46      5.14 o 
   4  10   9        5.34        7.89      8.22 o 
   5  10   9        0.92        0.36      7.39 o 
   6  10   9        8.30       19.28      8.61 o 
  -4  11   9        7.02        2.35      5.91 o 
  -3  11   9        0.98       -1.72      5.75 o 
  -2  11   9        2.17       -1.87      5.42 o 
  -1  11   9        3.89       -0.86      6.90 o 
   0  11   9        0.01       -1.06      5.22 o 
   1  11   9        3.89        2.75      7.88 o 
   2  11   9        2.20       -3.91      5.01 o 
   3  11   9        0.98        2.53      4.88 o 
   4  11   9        7.04       23.65      9.12 o 
   0  12   9        2.40       -1.66      7.93 o 
   0   0  10        1.18       -6.63      6.63 o 
   1   0  10        1.49        8.53      8.81 o 
   2   0  10        3.98        1.00      5.75 o 
   3   0  10        1.58       -1.37      5.39 o 
   4   0  10        2.48       10.78      6.21 o 
   5   0  10        1.13        9.09      6.34 o 
   6   0  10        0.98        5.92      6.94 o 
   7   0  10       11.44        9.93      6.48 o 
  -7   1  10        2.99        3.18      5.95 o 
  -6   1  10        2.74        9.85      6.48 o 
  -5   1  10       11.27       11.44      6.48 o 
  -4   1  10        0.69       13.64      6.32 o 
  -3   1  10        5.01       10.63      6.92 o 
  -2   1  10       17.08       17.54      8.11 o 
  -1   1  10        4.22       -1.51     10.07 o 
   0   1  10        2.46        4.81      5.75 o 
   1   1  10        4.21        0.63      5.63 o 
   2   1  10       17.05        8.58      5.99 o 
   3   1  10        5.01        0.69      5.67 o 
   4   1  10        0.70       -3.17      5.52 o 
   5   1  10       11.29       16.19      6.50 o 
   6   1  10        2.75        4.75     10.31 o 
   7   1  10        2.98       -3.40      5.77 o 
  -7   2  10        1.75        6.23      6.37 o 
  -6   2  10       15.36       11.81      6.34 o 
  -5   2  10        0.28        0.94      5.87 o 
  -4   2  10        8.18       11.91      6.24 o 
  -3   2  10        0.15       -5.53      5.53 o 
  -2   2  10        1.89        5.73      6.03 o 
  -1   2  10        8.25        7.60      6.02 o 
   0   2  10        4.27       -3.92      7.14 o 
   1   2  10        8.25       19.54      7.44 o 
   2   2  10        1.88        0.72      5.91 o 
   3   2  10        0.14       -5.67      5.67 o 
   4   2  10        8.21        8.90      6.27 o 
   5   2  10        0.28        0.19      6.10 o 
   6   2  10       15.41       25.34      9.08 o 
   7   2  10        1.76        1.53      6.22 o 
  -6   3  10       21.04       12.89      6.51 o 
  -5   3  10        0.75        2.11      6.19 o 
  -4   3  10        0.43        1.68      6.24 o 
  -3   3  10        5.33        0.43      6.19 o 
  -2   3  10       22.81       17.65      8.62 o 
  -1   3  10        2.76        0.94      7.66 o 
   0   3  10        0.17       -3.14      6.76 o 
   1   3  10        2.77        9.98      6.25 o 
   2   3  10       22.80       14.58      6.36 o 
   3   3  10        5.33        1.39      6.04 o 
   4   3  10        0.44        2.67      6.04 o 
   5   3  10        0.74       -3.32      5.73 o 
   6   3  10       21.05       14.11      7.03 o 
  -6   4  10        2.11        5.85      6.39 o 
  -5   4  10        9.77        4.05      6.29 o 
  -4   4  10        3.89       16.22     10.31 o 
  -3   4  10        3.83        7.19     12.42 o 
  -2   4  10        4.10       12.91      6.47 o 
  -1   4  10        1.88       -4.27      5.85 o 
   0   4  10        5.64       -5.84      5.84 o 
   1   4  10        1.89        0.40      4.54 o 
   2   4  10        4.09       -0.29      4.39 o 
   3   4  10        3.80        5.94      6.29 o 
   4   4  10        3.89        1.22      6.07 o 
   5   4  10        9.80       13.30      6.59 o 
   6   4  10        2.12       -1.50      5.95 o 
  -5   5  10        0.03        0.21      6.15 o 
  -4   5  10        1.22       -1.71      6.21 o 
  -3   5  10        2.36       -0.94      6.22 o 
  -2   5  10       13.81       10.06      5.05 o 
  -1   5  10        0.64       10.23      5.38 o 
   0   5  10        6.58        4.68      4.92 o 
   1   5  10        0.65       -1.89      4.31 o 
   2   5  10       13.83        9.97      4.86 o 
   3   5  10        2.33       -1.13      8.94 o 
   4   5  10        1.21        0.44      6.10 o 
   5   5  10        0.03        1.93      6.16 o 
  -4   6  10        5.90        3.80     10.38 o 
  -3   6  10        0.01        2.76      5.85 o 
  -2   6  10        0.79        7.12      6.13 o 
  -1   6  10        3.67        3.53      5.84 o 
   0   6  10       31.86       29.35      6.80 o 
   1   6  10        3.65        8.18      8.27 o 
   2   6  10        0.78        1.48      5.43 o 
   3   6  10        0.01        4.00      8.54 o 
   4   6  10        5.91       16.36      9.19 o 
  -3   7  10        0.04        1.97      5.86 o 
  -2   7  10        5.24       10.64      6.40 o 
  -1   7  10        7.78        3.91      6.19 o 
   0   7  10        5.20       16.16      6.35 o 
   1   7  10        7.81        2.90      7.28 o 
   2   7  10        5.23        7.53      8.69 o 
   3   7  10        0.04       -4.76      8.15 o 
                                                 
